# Supplementary material for: The Specific α1-Adrenergic Receptor Antagonist Prazosin Influences the Urine Proteome
Source: PLoS One. 2016 Oct 25;11(10):e0164796. doi: 10.1371/journal.pone.0164796 (PMC5079574; doi:10.1371/journal.pone.0164796)
Supplement: S1 Table — (XLSX) [file pone.0164796.s001.xlsx]

## Sheet: Sheet1
The values are in Log base 2 (Log2) of the Fold Change						Reference									Treatment
Quant View:835 Proteins in 783 Clusters<BR>With 8 Decoys and 2 Filtered Out	Accession Number	Molecular Weight	Permutation Test (p-value)(p &lt 0.05000)	Log2Fold Change by Category(Treatment / Reference)	Quantitative Clustering	N-1-1	N-2-1	N-3-1	N-1-2	N-2-2	N-3-2	N-1-3	N-2-3	N-3-3	A-1-1	A-2-1	A-3-1	A-1-2	A-2-2	A-3-2	A-1-3	A-2-3	A-3-3
Prothrombin OS=Rattus norvegicus GN=F2 PE=1 SV=1	P18292	70 kDa	< 0.0001	-0.45	[0,0]	0	0	0	0	0	0	0	0	0	-0.4	-0.5	-0.4	-0.4	-0.5	-0.4	-0.4	-0.5	-0.5
Angiotensinogen OS=Rattus norvegicus GN=Agt PE=1 SV=1	P01015	52 kDa	< 0.0001	1.12	[0,1]	0	0.2	-0.2	0	0.1	-0.1	-0.1	0.3	-0.1	1.3	1.2	1.2	1	1	1	1.3	1.2	1.1
C-type mannose receptor 2 OS=Rattus norvegicus GN=Mrc2 PE=1 SV=1	Q4TU93	167 kDa	< 0.0001	-0.33	[0,0]	0	0	0	0	0	0	0	0	0	-0.3	-0.3	-0.3	-0.4	-0.5	-0.3	-0.3	-0.3	-0.3
Haptoglobin OS=Rattus norvegicus GN=Hp PE=1 SV=3	P06866	39 kDa	0.000134661	1.46	[0,1]	-0.1	-0.1	0.2	-0.2	-0.1	0.3	-0.1	-0.1	0.3	1.4	1.6	1.5	1.5	1.7	1.6	1.4	1.6	1.4
Serum paraoxonase/arylesterase 1 OS=Rattus norvegicus GN=Pon1 PE=1 SV=2	P55159	39 kDa	0.000192534	-0.5	[0,-1]	0.1	0	-0.2	0	0	0	0	0	0	-0.5	-0.5	-0.5	-0.5	-0.6	-0.5	-0.4	-0.6	-0.4
V-type proton ATPase subunit E 1 OS=Rattus norvegicus GN=Atp6v1e1 PE=1 SV=1	Q6PCU2	26 kDa	0.000194086	-0.36	[0,0]	0.1	-0.1	0	0	0	0	0.1	-0.2	0.1	-0.4	-0.4	-0.4	-0.5	-0.3	-0.5	-0.3	-0.4	-0.2
Inter-alpha-trypsin inhibitor heavy chain H3 OS=Rattus norvegicus GN=Itih3 PE=2 SV=1	Q63416	99 kDa	0.000223619	-0.2	[0,0]	0	0	-0.1	0	0	0	0.1	-0.1	0	-0.1	-0.2	-0.2	-0.2	-0.3	-0.2	-0.2	-0.3	-0.2
Plasma protease C1 inhibitor OS=Rattus norvegicus GN=Serping1 PE=2 SV=1	Q6P734	56 kDa	0.000241897	0.64	[0,1]	0.1	0	-0.1	0	0	0	0	0.1	0	0.7	0.6	0.7	0.7	0.4	0.7	0.7	0.6	0.6
Beta-2-microglobulin OS=Rattus norvegicus GN=B2m PE=1 SV=1	P07151	14 kDa	0.000242982	0.86	[0,1]	0.1	0	-0.1	0.1	-0.1	0	0.2	-0.1	0	0.8	0.9	0.9	0.8	0.9	0.9	0.8	1	1
Cadherin-2 OS=Rattus norvegicus GN=Cdh2 PE=2 SV=1	Q9Z1Y3	100 kDa	0.000281002	-0.39	[0,0]	0	0	0	0	0	0	0	0	0	-0.3	-0.4	-0.3	-0.4	-0.5	-0.3	-0.4	-0.4	-0.4
Cluster of Sodium/potassium-transporting ATPase subunit alpha-1 OS=Rattus norvegicus GN=Atp1a1 PE=1 SV=1 (P06685)	P06685 [2]	113 kDa	0.000292205	-0.58	[0,-1]	0	-0.1	0	0	0	0	0	0	0	-0.6	-0.6	-0.6	-0.4	-0.6	-0.5	-0.6	-0.7	-0.6
Beta-2-glycoprotein 1 OS=Rattus norvegicus GN=Apoh PE=2 SV=2	P26644	33 kDa	0.000299252	-0.36	[0,0]	0	0	0	-0.1	0	0	0	0	0	-0.3	-0.5	-0.3	-0.4	-0.5	-0.4	-0.2	-0.4	-0.3
10 kDa heat shock protein, mitochondrial OS=Rattus norvegicus GN=Hspe1 PE=1 SV=3	P26772	11 kDa	0.000392767	0.58	[0,0]	-0.1	0.1	0	-0.1	0.1	0	0	0.1	0	0.8	0.5	-0.1	0.8	0.6	0.2	0.8	0.3	-0.2
Solute carrier organic anion transporter family member 1A3 OS=Rattus norvegicus GN=Slco1a3 PE=2 SV=2	P70502	74 kDa	0.000522815	-0.73	[0,-1]	-0.1	0	0.1	-0.1	0	0.1	-0.1	0	0.1	-0.8	-0.6	-0.9	-0.7	-0.7	-0.8	-0.7	-0.6	-0.8
C-type lectin domain family 2 member D2 OS=Rattus norvegicus GN=Clec2d2 PE=2 SV=1	A4KWA5	26 kDa	0.000525289	-0.74	[0,-1]	0.1	-0.1	0	0.1	-0.1	0.1	0	-0.1	0.1	-0.7	-0.19	-0.9	-0.6	-0.8	-0.7	-0.6	-0.7	-0.7
Peptidyl-glycine alpha-amidating monooxygenase OS=Rattus norvegicus GN=Pam PE=1 SV=1	P14925	109 kDa	0.000528782	-0.23	[0,0]	0	0	0	0	-0.1	0	0	0	0	-0.1	-0.2	-0.2	-0.3	-0.3	-0.2	-0.3	-0.2	-0.2
Cell surface glycoprotein MUC18 OS=Rattus norvegicus GN=Mcam PE=1 SV=2	Q9EPF2	71 kDa	0.000571309	-0.38	[0,0]	0	0	0	0.1	-0.1	0	0.1	-0.1	0	-0.4	-0.4	-0.3	-0.3	-0.4	-0.3	-0.3	-0.4	-0.4
Mannose-binding protein A OS=Rattus norvegicus GN=Mbl1 PE=1 SV=1	P19999	25 kDa	0.000572568	0.95	[0,1]	0.2	0.3	-0.3	0.2	0.2	-0.2	0.2	0	-0.1	1.3	1	1.1	1.3	1	1.1	0.8	0.9	0.8
Cluster of Heat shock protein HSP 90-beta OS=Rattus norvegicus GN=Hsp90ab1 PE=1 SV=4 (P34058)	P34058 [3]	83 kDa	0.000619412	-0.41	[0,0]	0	-0.1	0.1	-0.1	0	0	0	0	0	-0.7	-0.4	-0.4	-0.4	-0.2	-0.3	-0.4	-0.2	-0.3
Carboxypeptidase B OS=Rattus norvegicus GN=Cpb1 PE=1 SV=1	P19223	48 kDa	0.00063395	1.07	[0,1]	0	0.2	-0.1	0	0.2	-0.1	-0.1	0	0.1	0.9	1.4	1	1.1	1.7	1.3	1	1	1
Podocalyxin OS=Rattus norvegicus GN=Podxl PE=2 SV=2	Q9WTQ2	52 kDa	0.000661948	-0.1	[0,0]	0	0	-0.1	0	0.1	0	0	0.1	-0.1	-0.2	0	-0.1	-0.2	-0.1	-0.1	-0.2	0	-0.1
Beta-type platelet-derived growth factor receptor OS=Rattus norvegicus GN=Pdgfrb PE=2 SV=2	Q05030	123 kDa	0.000692469	-0.5	[0,0]	0	0	0	0.1	-0.1	0	0.1	0	0	-0.6	-0.5	-0.4	-0.6	-0.5	-0.5	-0.6	-0.4	-0.4
Peptidyl-prolyl cis-trans isomerase FKBP9 OS=Rattus norvegicus GN=Fkbp9 PE=2 SV=1	Q66H94	63 kDa	0.00073656	-0.38	[0,0]	0	-0.1	0.1	0	0	0	0	-0.1	0.1	-0.4	-0.4	-0.4	-0.3	-0.4	-0.3	-0.4	-0.5	-0.3
Neuroplastin OS=Rattus norvegicus GN=Nptn PE=1 SV=1	P97546	31 kDa	0.000803089	-0.28	[0,0]	0	-0.1	0.1	0.1	-0.1	0	0	-0.1	0.1	-0.3	-0.2	-0.3	-0.4	-0.3	-0.3	-0.3	-0.3	-0.3
Neuronal membrane glycoprotein M6-a OS=Rattus norvegicus GN=Gpm6a PE=1 SV=1	Q812E9	31 kDa	0.000852579	-0.43	[0,0]	0	0.1	0	-0.1	0	0	-0.1	0	0	-0.4	-0.4	-0.4	-0.4	-0.6	-0.5	-0.3	-0.5	-0.4
Sodium-dependent phosphate transport protein 2A OS=Rattus norvegicus GN=Slc34a1 PE=1 SV=1	Q06496	69 kDa	0.000901066	-0.78	[0,-1]	0	-0.1	0.1	0	-0.1	0.1	0	-0.1	0.1	-0.8	-0.7	-0.9	-0.8	-0.7	-0.8	-0.8	-0.7	-0.9
Complement factor I OS=Rattus norvegicus GN=Cfi PE=2 SV=1	Q9WUW3	67 kDa	0.000949224	-0.43	[0,0]	0.1	-0.1	0	0.1	-0.1	0	0	-0.1	0	-0.5	-0.4	-0.4	-0.5	-0.5	-0.5	-0.4	-0.4	-0.4
Glutamyl aminopeptidase OS=Rattus norvegicus GN=Enpep PE=1 SV=2	P50123	108 kDa	0.000960727	-0.48	[0,0]	-0.1	0.1	0	-0.1	0	0.1	-0.1	0	0	-0.5	-0.6	-0.4	-0.5	-0.6	-0.4	-0.5	-0.5	-0.4
Cathepsin B OS=Rattus norvegicus GN=Ctsb PE=1 SV=2	P00787	37 kDa	0.000961803	0.52	[0,1]	0	0	0	0	0.1	-0.1	-0.1	0	0	0.6	0.5	0.7	0.6	0.4	0.6	0.6	0.3	0.6
Aflatoxin B1 aldehyde reductase member 3 OS=Rattus norvegicus GN=Akr7a3 PE=1 SV=2	P38918	37 kDa	0.000967604	-0.4	[0,0]	0.1	-0.2	0.1	0.1	0	0	0.1	-0.1	0	-0.4	-0.6	-0.4	-0.3	-0.6	-0.4	-0.3	-0.6	-0.3
1,2-dihydroxy-3-keto-5-methylthiopentene dioxygenase OS=Rattus norvegicus GN=Adi1 PE=2 SV=1	Q562C9	21 kDa	0.000977843	-0.48	[0,0]	0	-0.1	0.1	0	0	0.1	0.1	-0.2	0.1	-0.4	-0.5	-0.4	-0.3	-0.6	-0.5	-0.5	-0.5	-0.5
Cluster of Tubulin alpha-1A chain OS=Rattus norvegicus GN=Tuba1a PE=1 SV=1 (P68370)	P68370 [3]	50 kDa	0.000977843	-0.4	[0,0]	-0.1	0	0.1	-0.1	0	0.1	-0.1	0	0.1	-0.4	-0.5	-0.4	-0.3	-0.5	-0.4	-0.3	-0.5	-0.4
3-hydroxybutyrate dehydrogenase type 2 OS=Rattus norvegicus GN=Bdh2 PE=3 SV=2	D4A1J4	26 kDa	0.000995744	-0.33	[0,0]	0	0	0	-0.1	0	0.1	0.1	-0.1	0	-0.4	-0.2	-0.2	-0.4	-0.4	-0.2	-0.4	-0.4	-0.4
Annexin A4 OS=Rattus norvegicus GN=Anxa4 PE=1 SV=3	P55260	36 kDa	0.00112663	-0.47	[0,0]	0.1	-0.2	0.1	0.1	-0.2	0.1	0	-0.1	0.1	-0.5	-0.5	-0.4	-0.6	-0.6	-0.4	-0.5	-0.5	-0.4
Carboxypeptidase Q OS=Rattus norvegicus GN=Cpq PE=1 SV=1	Q6IRK9	52 kDa	0.00112663	0.39	[0,0]	0.1	0	-0.1	0	0.1	-0.1	0.1	0	-0.1	0.5	0.4	0.4	0.5	0.2	0.3	0.5	0.3	0.4
Complement component C9 OS=Rattus norvegicus GN=C9 PE=2 SV=1	Q62930	62 kDa	0.00122234	0.56	[0,1]	0.1	0	0	0.1	-0.1	0	0.1	0	0	0.6	0.7	0.5	0.5	0.7	0.5	0.6	0.7	0.5
Plasminogen OS=Rattus norvegicus GN=Plg PE=2 SV=2	Q01177	91 kDa	0.00128513	0.31	[0,0]	0	0	0	0	0	0	0	0	0	0.3	0.4	0.3	0.3	0.3	0.3	0.3	0.3	0.3
Urokinase-type plasminogen activator OS=Rattus norvegicus GN=Plau PE=1 SV=1	P29598	48 kDa	0.00128513	-0.24	[0,0]	0	-0.1	0	0.1	-0.1	0.1	0	-0.1	0	-0.2	-0.3	-0.1	-0.3	-0.4	-0.2	-0.2	-0.3	-0.2
E-selectin OS=Rattus norvegicus GN=Sele PE=2 SV=1	P98105	60 kDa	0.00150819	-0.29	[0,0]	-0.1	0.1	0	0	-0.1	0.1	0.1	-0.1	0.1	-0.2	-0.3	-0.2	-0.4	-0.3	-0.1	-0.3	-0.3	-0.3
Junctional adhesion molecule A OS=Rattus norvegicus GN=F11r PE=1 SV=1	Q9JHY1	32 kDa	0.00150819	-0.22	[0,0]	0.1	-0.1	0	0	0	0	0	-0.1	0.1	-0.2	-0.2	-0.3	-0.2	-0.3	-0.3	-0.2	-0.3	-0.2
Cluster of Solute carrier organic anion transporter family member 1A4 OS=Rattus norvegicus GN=Slco1a4 PE=2 SV=1 (O35913)	O35913 [2]	73 kDa	0.00156279	-0.62	[0,-1]	-0.1	-0.1	0.2	-0.1	0	0.1	0	0	0.1	-0.9	-1	-0.8	-0.4	-0.7	-0.2	-0.3	-0.5	-0.3
Spectrin alpha chain, non-erythrocytic 1 OS=Rattus norvegicus GN=Sptan1 PE=1 SV=2	P16086	284 kDa	0.00156279	-0.3	[0,0]	-0.1	0.1	0	-0.1	0.1	0	0	-0.2	0.1	-0.2	-0.3	-0.4	-0.2	-0.4	-0.3	-0.2	-0.5	-0.3
Exocyst complex component 8 OS=Rattus norvegicus GN=Exoc8 PE=1 SV=1	O54924	81 kDa	0.00159716	0.56	[0,1]	0.2	0	-0.3	0	0	0	0.1	-0.1	0	0.6	0.6	0.8	0.4	0.4	0.7	0.6	0.5	0.6
Corticosteroid-binding globulin OS=Rattus norvegicus GN=Serpina6 PE=1 SV=2	P31211	45 kDa	0.00167067	-0.44	[0,0]	0.1	-0.1	0	0.1	-0.1	0	0.1	-0.1	0	-0.3	-0.4	-0.4	-0.4	-0.6	-0.5	-0.4	-0.6	-0.5
AP-1 complex subunit beta-1 OS=Rattus norvegicus GN=Ap1b1 PE=1 SV=1	P52303 (+1)	105 kDa	0.00167067	-0.41	[0,0]	0	0	0.1	-0.1	0	0.1	-0.1	0	0.2	-0.3	-0.5	-0.4	-0.4	-0.5	-0.3	-0.3	-0.6	-0.4
Kallikrein-1 OS=Rattus norvegicus GN=Ngfg PE=2 SV=2	P00758	29 kDa	0.00182513	-0.35	[0,0]	-0.1	0	0.1	-0.1	0	0.1	-0.1	0	0.1	-0.4	-0.4	-0.2	-0.4	-0.5	-0.3	-0.3	-0.5	-0.2
Cullin-associated NEDD8-dissociated protein 1 OS=Rattus norvegicus GN=Cand1 PE=1 SV=1	P97536	136 kDa	0.00186785	-0.37	[0,0]	-0.1	0	0.1	0	-0.2	0.1	-0.1	0	0.1	-0.3	-0.5	-0.3	-0.5	-0.7	-0.4	-0.2	-0.4	-0.2
T-cell immunoglobulin and mucin domain-containing protein 2 OS=Rattus norvegicus GN=Timd2 PE=2 SV=1	Q5FVR0	39 kDa	0.00188601	-0.21	[0,0]	0	0	0	0.1	0	0	0	0	0	-0.2	-0.3	-0.2	-0.2	-0.3	-0.3	-0.2	-0.2	-0.2
Junctional adhesion molecule C OS=Rattus norvegicus GN=Jam3 PE=1 SV=1	Q68FQ2	35 kDa	0.00189755	-0.46	[0,0]	-0.1	0	0.1	0	-0.1	0.1	0	-0.1	0.1	-0.5	-0.7	-0.6	-0.4	-0.6	-0.4	-0.4	-0.5	-0.4
Cathepsin S OS=Rattus norvegicus GN=Ctss PE=2 SV=1	Q02765	37 kDa	0.00191196	0.46	[0,0]	0.1	0	-0.1	0	0	-0.1	0	0	-0.1	0.5	0.5	0.4	0.5	0.5	0.4	0.6	0.5	0.4
Myc box-dependent-interacting protein 1 OS=Rattus norvegicus GN=Bin1 PE=1 SV=1	O08839	65 kDa	0.00193142	-0.67	[0,-1]	0	-0.1	0.2	0	-0.1	0.1	-0.1	-0.1	0.2	-0.7	-0.7	-0.7	-0.7	-0.7	-0.7	-0.6	-0.7	-0.7
Cluster of Major urinary protein OS=Rattus norvegicus PE=1 SV=1 (P02761)	P02761 [2]	21 kDa	0.00194385	1.23	[0,1]	-0.2	0.3	-0.1	-0.2	0.3	-0.1	-0.2	0.3	-0.1	1	1.4	1.5	1.1	1.3	1.5	1.1	1.3	1.5
E3 ubiquitin-protein ligase RNF167 OS=Rattus norvegicus GN=Rnf167 PE=2 SV=1	Q5XIL0	38 kDa	0.00198356	-0.49	[0,0]	0	-0.2	0.1	0.1	-0.2	0.1	0	-0.2	0.1	-0.5	-0.3	-0.5	-0.5	-0.6	-0.5	-0.5	-0.4	-0.5
Ribonuclease 4 OS=Rattus norvegicus GN=Rnase4 PE=1 SV=1	O55004	17 kDa	0.00209089	0.62	[0,1]	0.1	-0.1	0	0.1	-0.1	0.1	0.1	-0.1	0	0.9	0.5	1	0.8	0.4	1	0.8	0.4	0.9
Kin of IRRE-like protein 1 OS=Rattus norvegicus GN=Kirrel PE=2 SV=1	Q6X936	87 kDa	0.00216877	-0.36	[0,0]	-0.1	0	0.1	0	-0.1	0.1	-0.1	0	0	-0.4	-0.3	-0.2	-0.5	-0.6	-0.4	-0.4	-0.3	-0.4
Fibronectin OS=Rattus norvegicus GN=Fn1 PE=1 SV=2	P04937	273 kDa	0.00240634	-0.29	[0,0]	0	-0.1	0.1	0	-0.1	0.1	0	-0.1	0.1	-0.2	-0.4	-0.2	-0.3	-0.6	-0.3	-0.2	-0.4	-0.2
Na(+)/H(+) exchange regulatory cofactor NHE-RF2 OS=Rattus norvegicus GN=Slc9a3r2 PE=1 SV=1	Q920G2	37 kDa	0.00247602	0.27	[0,0]	0.1	0.1	-0.2	0.1	0.1	-0.2	-0.1	0.1	0.1	0.3	0.6	0.4	0.3	0.3	0.3	0.1	0.1	0.2
Lithostathine OS=Rattus norvegicus GN=Reg1 PE=1 SV=1	P10758	19 kDa	0.00256655	1.2	[0,1]	-0.1	0.1	0	-0.1	0.2	-0.1	-0.1	0.1	0	1.4	1.4	1	1.4	1.4	1	1.3	1.3	0.9
Activin receptor type-1 OS=Rattus norvegicus GN=Acvr1 PE=2 SV=1	P80201	57 kDa	0.00280594	-0.54	[0,-1]	0.1	-0.2	0.1	0.1	-0.2	0.1	0.1	-0.2	0	-0.5	-0.7	-0.4	-0.5	-0.6	-0.4	-0.5	-0.7	-0.6
L-selectin OS=Rattus norvegicus GN=Sell PE=2 SV=1	P30836	42 kDa	0.0028813	0.89	[0,1]	0.1	0	-0.1	0.2	-0.1	-0.1	0.2	-0.1	-0.1	0.7	1	0.7	1	1.2	1	0.8	1.1	0.8
G-protein coupled receptor family C group 5 member C OS=Rattus norvegicus GN=Gprc5c PE=2 SV=2	Q3KRC4	48 kDa	0.00303681	-0.57	[0,-1]	0.1	-0.1	0.1	0	-0.1	0.2	0	-0.2	0.2	-0.5	-0.6	-0.5	-0.6	-0.7	-0.6	-0.5	-0.7	-0.5
Aminopeptidase N OS=Rattus norvegicus GN=Anpep PE=1 SV=2	P15684	109 kDa	0.00310681	-0.38	[0,0]	-0.2	0.1	0.1	-0.2	0	0.1	-0.2	0	0.1	-0.4	-0.5	-0.4	-0.4	-0.4	-0.3	-0.4	-0.4	-0.3
Annexin A5 OS=Rattus norvegicus GN=Anxa5 PE=1 SV=3	P14668	36 kDa	0.0034785	-0.7	[0,-1]	0.1	-0.2	0.1	0.1	-0.3	0.1	0.2	-0.3	0	-0.7	-0.9	-0.7	-0.7	-0.9	-0.8	-0.6	-0.8	-0.8
Granulins OS=Rattus norvegicus GN=Grn PE=1 SV=3	P23785	63 kDa	0.00373372	-0.38	[0,0]	0	-0.1	0	0	-0.1	0	0.1	-0.1	0	-0.5	-0.4	-0.2	-0.5	-0.5	-0.3	-0.5	-0.4	-0.2
Cluster of Biglycan OS=Rattus norvegicus GN=Bgn PE=2 SV=1 (P47853)	P47853 [2]	42 kDa	0.00374522	-0.19	[0,0]	0	0	0.1	-0.1	0	0.2	-0.1	0.1	0	-0.2	-0.2	-0.2	-0.2	-0.1	-0.2	-0.2	-0.1	-0.3
CD320 antigen OS=Rattus norvegicus GN=Cd320 PE=2 SV=1	Q5HZW5	28 kDa	0.00374522	-0.32	[0,0]	0.1	-0.1	0	0.1	-0.1	0.1	0.1	-0.1	0.1	-0.3	-0.4	-0.2	-0.3	-0.4	-0.2	-0.4	-0.3	-0.3
Coagulation factor XII OS=Rattus norvegicus GN=F12 PE=2 SV=1	D3ZTE0	65 kDa	0.00381635	-0.53	[0,-1]	0.1	-0.1	0	0.1	-0.1	0	0	-0.1	0.1	-0.4	-0.8	-0.5	-0.5	-0.8	-0.5	-0.5	-0.8	-0.5
Annexin A6 OS=Rattus norvegicus GN=Anxa6 PE=1 SV=2	P48037	76 kDa	0.00381635	-0.54	[0,-1]	0	-0.1	0.1	0	-0.2	0.1	0	-0.1	0.1	-0.6	-0.6	-0.4	-0.7	-0.6	-0.5	-0.6	-0.6	-0.4
CD166 antigen OS=Rattus norvegicus GN=Alcam PE=1 SV=1	O35112	65 kDa	0.0038813	-0.41	[0,0]	0	-0.1	0.1	0	-0.1	0.1	0	-0.1	0.1	-0.3	-0.4	-0.4	-0.4	-0.6	-0.5	-0.3	-0.5	-0.5
Mesothelin OS=Rattus norvegicus GN=Msln PE=2 SV=2	Q9ERA7	69 kDa	0.0039831	0.26	[0,0]	-0.1	-0.1	0.1	No data	No data	No data	-0.1	-0.1	0.1	0.3	0.2	0.2	No data	No data	No data	0.4	0.2	0.3
Thrombospondin-4 OS=Rattus norvegicus GN=Thbs4 PE=1 SV=1	P49744	108 kDa	0.00401156	-0.42	[0,0]	0	0	0	-0.1	0	0.1	0	-0.1	0.1	-0.3	-0.6	-0.3	-0.5	-0.7	-0.4	-0.3	-0.5	-0.3
Meprin A subunit beta OS=Rattus norvegicus GN=Mep1b PE=1 SV=2	P28826	79 kDa	0.00411982	-0.48	[0,-1]	-0.1	0	0.1	-0.1	0	0.1	-0.1	0	0.1	-0.4	-0.7	-0.4	-0.4	-0.8	-0.5	-0.3	-0.7	-0.5
Serine protease inhibitor A3K OS=Rattus norvegicus GN=Serpina3k PE=1 SV=3	P05545	47 kDa	0.00429046	-0.26	[0,0]	-0.1	-0.1	0.1	-0.1	-0.1	0.1	-0.1	-0.1	0.1	-0.4	-0.3	-0.1	-0.4	-0.4	-0.1	-0.4	-0.3	-0.1
ATP-binding cassette sub-family G member 2 OS=Rattus norvegicus GN=Abcg2 PE=1 SV=1	Q80W57	73 kDa	0.00452738	-0.59	[0,-1]	-0.1	0	0.1	-0.1	-0.1	0.2	-0.1	-0.1	0.1	-0.6	-0.5	-0.5	-0.8	-0.8	-0.7	-0.6	-0.5	-0.5
Oncoprotein-induced transcript 3 protein OS=Rattus norvegicus GN=Oit3 PE=2 SV=1	Q6V0K7	60 kDa	0.00457038	-0.53	[0,-1]	0	0.1	-0.1	0.1	0	-0.1	0.1	0	-0.1	-0.5	-0.1	-0.5	-0.6	-0.5	-0.6	-0.8	-0.5	-0.7
Aminopeptidase B OS=Rattus norvegicus GN=Rnpep PE=1 SV=2	O09175	73 kDa	0.00457038	-0.35	[0,0]	0	0.4	-0.1	-0.1	0	0	0	0	0	-0.2	-0.6	-0.4	-0.2	-0.5	-0.2	-0.4	-0.5	-0.4
Myelin protein zero-like protein 1 OS=Rattus norvegicus GN=Mpzl1 PE=2 SV=1	Q6AYT8	30 kDa	0.00501545	-0.36	[0,0]	-0.1	0	0.1	0	-0.1	0.1	0	-0.1	0.1	-0.5	-0.4	-0.4	-0.5	-0.1	-0.5	-0.5	-0.1	-0.4
Angiopoietin-2 OS=Rattus norvegicus GN=Angpt2 PE=2 SV=2	O35462	57 kDa	0.00501545	-0.34	[0,0]	0	-0.1	0.1	0	-0.1	0.1	0	-0.2	0.2	-0.6	-0.5	-0.3	-0.4	0.1	-0.2	-0.6	-0.7	-0.3
Glutathione peroxidase 3 OS=Rattus norvegicus GN=Gpx3 PE=2 SV=2	P23764	25 kDa	0.00506366	0.29	[0,0]	0	0.1	-0.1	-0.1	0.1	-0.1	-0.1	0.1	0	0.2	0.2	0.2	0.3	0.3	0.3	0.3	0.3	0.4
Anthrax toxin receptor 1 OS=Rattus norvegicus GN=Antxr1 PE=2 SV=2	Q0PMD2	62 kDa	0.00508182	-0.35	[0,0]	-0.1	0	0.1	-0.1	-0.1	0.2	-0.1	0	0.2	-0.4	-0.3	-0.3	-0.4	-0.4	-0.3	-0.4	-0.4	-0.3
Cluster of Torsin-1A-interacting protein 2 OS=Rattus norvegicus GN=Tor1aip2 PE=2 SV=1 (Q6P752)	Q6P752 [2]	62 kDa	0.00537979	0.55	[0,0]	No data	No data	No data	-0.1	0.3	-0.2	No data	No data	No data	No data	No data	No data	0.4	0.9	0.4	No data	No data	No data
Hyaluronan and proteoglycan link protein 1 OS=Rattus norvegicus GN=Hapln1 PE=1 SV=2	P03994	40 kDa	0.00558461	-0.43	[0,0]	0	-0.1	0.1	-0.1	0.1	0	-0.1	0	0.2	-0.3	-0.6	-0.2	-0.2	-0.6	-0.4	-0.3	-0.7	-0.4
Aquaporin-1 OS=Rattus norvegicus GN=Aqp1 PE=2 SV=4	P29975	29 kDa	0.00558461	-0.42	[0,0]	-0.1	-0.1	0.1	-0.1	-0.1	0.2	-0.1	-0.1	0.2	-0.5	-0.5	-0.3	-0.5	-0.6	-0.3	-0.5	-0.4	-0.3
Serine protease inhibitor A3N OS=Rattus norvegicus GN=Serpina3n PE=1 SV=3	P09006	47 kDa	0.0056775	0.41	[0,0]	-0.1	0.1	0	-0.1	0.1	0.1	-0.1	0.1	0	0.4	0.5	0.4	0.4	0.4	0.4	0.4	0.5	0.4
Apolipoprotein E OS=Rattus norvegicus GN=Apoe PE=1 SV=2	P02650	36 kDa	0.00572346	-0.22	[0,0]	0	0	0	0	-0.1	0	0	-0.1	0.1	-0.2	-0.3	-0.2	-0.2	-0.3	-0.2	-0.2	-0.3	-0.2
Neogenin (Fragment) OS=Rattus norvegicus GN=Neo1 PE=2 SV=1	P97603	151 kDa	0.00594301	-0.3	[0,0]	0	0	0	0	0	0	0	0.1	0	-0.3	-0.4	-0.2	-0.4	-0.5	-0.2	-0.3	-0.5	-0.2
Solute carrier family 23 member 1 OS=Rattus norvegicus GN=Slc23a1 PE=2 SV=1	Q9WTW7	65 kDa	0.00595806	-0.95	[0,-1]	-0.2	0	0.3	-0.1	0	0.2	-0.2	0	0.3	-1	-1.4	-0.6	-0.9	-1.3	-0.6	-0.9	-1.4	-0.9
Regenerating islet-derived protein 3-gamma OS=Rattus norvegicus GN=Reg3g PE=2 SV=1	P42854	19 kDa	0.00650173	0.68	[0,1]	0.1	0.1	-0.1	0.1	0	-0.1	0	0.1	-0.1	0.9	0.5	0.7	0.9	0.5	0.7	1	0.4	0.6
Nucleobindin-1 OS=Rattus norvegicus GN=Nucb1 PE=1 SV=1	Q63083	54 kDa	0.00650597	-0.28	[0,0]	-0.1	0.1	0.1	-0.1	0	0.1	-0.1	0	0.1	-0.3	-0.3	-0.2	-0.4	-0.4	-0.2	-0.3	-0.3	-0.2
Collagen alpha-1(II) chain OS=Rattus norvegicus GN=Col2a1 PE=2 SV=2	P05539	135 kDa	0.00657904	-0.35	[0,0]	0	0.1	-0.1	0.2	0	-0.1	0.1	0	0	-0.7	-0.8	-0.5	-0.1	-0.3	-0.3	-0.2	-0.1	-0.1
Matrix-remodeling-associated protein 8 OS=Rattus norvegicus GN=Mxra8 PE=2 SV=1	Q5XI43	43 kDa	0.0066178	-0.2	[0,0]	0	0	0	0	0	0	0	0	0	-0.1	-0.3	-0.2	-0.2	-0.3	-0.2	-0.1	-0.3	-0.2
Ubiquitin-like modifier-activating enzyme 1 OS=Rattus norvegicus GN=Uba1 PE=1 SV=1	Q5U300	118 kDa	0.0066178	-0.23	[0,0]	-0.1	0.1	0	0	0.1	0	0	0	0	-0.3	-0.3	-0.1	-0.2	-0.3	-0.1	-0.1	-0.4	-0.3
Lysosomal alpha-glucosidase OS=Rattus norvegicus GN=Gaa PE=2 SV=1	Q6P7A9	106 kDa	0.0066178	-0.22	[0,0]	0	-0.1	0.1	0	-0.1	0.1	0	-0.1	0.1	-0.3	-0.3	-0.1	-0.3	-0.3	-0.1	-0.3	-0.2	-0.2
Basal cell adhesion molecule OS=Rattus norvegicus GN=Bcam PE=2 SV=1	Q9ESS6	68 kDa	0.0066178	-0.28	[0,0]	0.1	-0.1	0.1	0	-0.1	0	0	-0.1	0.1	-0.2	-0.5	-0.2	-0.2	-0.4	-0.2	-0.3	-0.4	-0.2
Parvalbumin alpha OS=Rattus norvegicus GN=Pvalb PE=1 SV=2	P02625	12 kDa	0.00669131	-0.71	[0,-1]	-0.2	0.1	0.1	-0.1	0	0.1	-0.2	0.1	0.1	-1.1	-0.7	-0.4	-1.1	-0.7	-0.5	-1.1	-0.7	-0.5
Alpha-crystallin B chain OS=Rattus norvegicus GN=Cryab PE=1 SV=1	P23928	20 kDa	0.00741086	-0.68	[0,-1]	0	-0.2	0.3	0	-0.2	0.2	0	-0.2	0.2	-1	-0.8	-0.5	-0.8	-0.7	-0.4	-0.9	-0.7	-0.5
Cluster of Actin, cytoplasmic 1 OS=Rattus norvegicus GN=Actb PE=1 SV=1 (P60711)	P60711 [6]	42 kDa	0.00741912	-0.38	[0,0]	-0.2	0	0.2	-0.2	0	0.2	-0.1	-0.1	0.2	-0.3	-0.6	-0.3	-0.3	-0.5	-0.2	-0.2	-0.7	-0.3
TGF-beta receptor type-1 OS=Rattus norvegicus GN=Tgfbr1 PE=2 SV=1	P80204	56 kDa	0.00760835	-0.56	[0,-1]	0.2	-0.3	0.1	0.1	-0.3	0.1	0.1	-0.2	0.1	-0.5	-0.6	-0.5	-0.6	-0.9	-0.7	-0.4	-0.6	-0.5
5-oxoprolinase OS=Rattus norvegicus GN=Oplah PE=1 SV=2	P97608	138 kDa	0.00763741	-0.34	[0,0]	-0.2	0.2	0.1	-0.1	0.1	0	-0.1	0	0.1	-0.3	-0.7	-0.3	-0.3	-0.3	-0.4	-0.3	-0.4	-0.3
Barrier-to-autointegration factor OS=Rattus norvegicus GN=Banf1 PE=1 SV=1	Q9R1T1	10 kDa	0.00783777	0.51	[0,1]	-0.2	0.1	0	-0.2	0	0.2	-0.2	0	0.2	0.3	0.6	0.3	0.5	0.8	0.6	0.4	0.8	0.6
Myosin-Ic OS=Rattus norvegicus GN=Myo1c PE=2 SV=2	Q63355	120 kDa	0.00792185	-0.5	[0,-1]	0	-0.2	0.2	0	-0.2	0.2	0	0	0.1	-0.6	-0.7	-0.4	-0.6	-0.7	-0.5	-0.3	-0.5	-0.3
Protein FAM151A OS=Rattus norvegicus GN=Fam151a PE=2 SV=1	Q642A7	67 kDa	0.00800548	-0.3	[0,0]	0	-0.1	0.1	0	-0.1	0.1	0	0	0	-0.2	-0.4	-0.2	-0.2	-0.6	-0.2	-0.2	-0.6	-0.2
Angiotensin-converting enzyme 2 OS=Rattus norvegicus GN=Ace2 PE=1 SV=1	Q5EGZ1	92 kDa	0.00800548	-0.28	[0,0]	-0.1	-0.1	0.2	0	-0.2	0.1	0.1	-0.2	0.1	-0.4	-0.1	-0.4	-0.3	-0.5	-0.2	-0.4	-0.1	-0.2
Tissue alpha-L-fucosidase OS=Rattus norvegicus GN=Fuca1 PE=1 SV=1	P17164	53 kDa	0.00806504	0.33	[0,0]	0	0	0.1	0	0	0.1	-0.1	0	0.1	0.2	0.3	0.4	0.2	0.3	0.4	0.2	0.4	0.4
Metallothionein-2 OS=Rattus norvegicus GN=Mt2 PE=1 SV=1	P04355	6 kDa	0.00832645	-0.38	[0,0]	0.1	0.1	-0.2	0.1	0	-0.1	0.1	0	-0.1	-0.4	-0.4	-0.4	-0.4	-0.4	-0.4	-0.5	-0.4	-0.5
3-mercaptopyruvate sulfurtransferase OS=Rattus norvegicus GN=Mpst PE=1 SV=3	P97532	33 kDa	0.00838895	0.35	[0,0]	0.1	0	-0.1	0	0	0	0.1	-0.1	0	0.4	0.5	0.2	0.4	0.5	0.3	0.2	0.6	0.1
Glutathione S-transferase omega-1 OS=Rattus norvegicus GN=Gsto1 PE=1 SV=2	Q9Z339	28 kDa	0.00838895	0.34	[0,0]	-0.1	0.1	0	-0.1	0.1	0	0	0	0	0.4	0.5	0.2	0.4	0.4	0.2	0.4	0.5	0.2
Lysosome-associated membrane glycoprotein 1 OS=Rattus norvegicus GN=Lamp1 PE=1 SV=1	P14562	44 kDa	0.00838895	-0.35	[0,0]	0	0.1	0	-0.1	0.1	0	0	0.1	0	-0.5	0	-0.4	-0.6	-0.4	-0.5	-0.5	-0.1	-0.4
Synaptosomal-associated protein 23 OS=Rattus norvegicus GN=Snap23 PE=1 SV=1	O70377	23 kDa	0.00838895	-0.4	[0,0]	-0.2	0.1	0.1	-0.1	-0.1	0.2	-0.1	0.1	0.1	-0.4	-0.8	-0.5	-0.2	-0.6	-0.2	-0.3	-0.6	-0.3
Gamma-interferon-inducible lysosomal thiol reductase OS=Rattus norvegicus GN=Ifi30 PE=2 SV=1	Q499T2	27 kDa	0.00844814	-0.41	[0,0]	0.1	-0.1	0	0.1	-0.2	0.1	0.2	-0.2	0.1	-0.5	-0.5	-0.4	-0.4	-0.5	-0.4	-0.3	-0.6	-0.3
Protein CYR61 OS=Rattus norvegicus GN=Cyr61 PE=2 SV=1	Q9ES72	42 kDa	0.00844814	-0.4	[0,0]	-0.1	0.1	0	0.2	-0.2	0	0.1	-0.3	0.1	-0.3	-0.9	-0.2	-0.2	-0.4	-0.2	-0.6	-0.9	-0.3
Complement factor D OS=Rattus norvegicus GN=Cfd PE=1 SV=2	P32038	28 kDa	0.00844814	0.25	[0,0]	0.1	-0.1	0	0.2	-0.2	0	0.1	-0.2	0	0.2	0.1	0.4	0.3	0.1	0.4	0.3	0.1	0.4
WAP four-disulfide core domain protein 2 OS=Rattus norvegicus GN=Wfdc2 PE=2 SV=1	Q8CHN3	17 kDa	0.00849163	-0.46	[0,0]	-0.1	0	0.1	-0.1	-0.1	0.2	-0.1	-0.1	0.2	-0.5	-0.4	-0.3	-0.5	-0.6	-0.3	-0.5	-0.7	-0.4
Cluster of Alpha-1-inhibitor 3 OS=Rattus norvegicus GN=A1i3 PE=1 SV=1 (P14046)	P14046 [3]	164 kDa	0.00870116	-0.77	[0,-1]	0.3	-0.2	0	0.3	-0.3	0	0.3	-0.3	0	-0.6	-0.8	-0.6	-0.6	-0.9	-0.7	-0.6	-0.9	-0.7
Plasminogen activator inhibitor 1 OS=Rattus norvegicus GN=Serpine1 PE=2 SV=1	P20961	45 kDa	0.00872881	-0.59	[0,-1]	0.2	-0.3	0.1	0.1	-0.1	0	0.1	-0.2	0.1	-0.8	-1	-0.3	-0.6	-0.7	-0.4	-0.6	-0.8	-0.4
Solute carrier family 22 member 5 OS=Rattus norvegicus GN=Slc22a5 PE=1 SV=1	O70594	63 kDa	0.00886249	-0.83	[0,-1]	-0.1	-0.1	0.1	-0.3	0	0.3	-0.1	0	0.2	-0.4	-1	-0.9	-0.4	-1.2	-1	-0.5	-1	-1
Ectonucleotide pyrophosphatase/phosphodiesterase family member 5 OS=Rattus norvegicus GN=Enpp5 PE=1 SV=2	P84039	54 kDa	0.00893084	0.62	[0,1]	0.2	-0.2	0	0.3	-0.4	0.1	0.2	-0.2	0	0.5	0.3	0.6	0.8	0.5	0.8	0.6	0.5	0.6
OX-2 membrane glycoprotein OS=Rattus norvegicus GN=Cd200 PE=2 SV=1	P04218	31 kDa	0.00897396	-0.2	[0,0]	0	-0.1	0.1	-0.1	0	0.1	-0.1	0	0.1	-0.4	-0.3	-0.3	-0.2	-0.1	-0.1	-0.2	0	-0.2
7,8-dihydro-8-oxoguanine triphosphatase OS=Rattus norvegicus GN=Nudt1 PE=2 SV=1	P53369	18 kDa	0.00940223	-0.49	[0,0]	0.1	-0.3	0.1	0.1	-0.3	0.1	0.1	-0.2	0.1	-0.6	-0.4	-0.5	-0.5	-0.4	-0.5	-0.6	-0.4	-0.5
Alpha-lactalbumin OS=Rattus norvegicus GN=Lalba PE=1 SV=1	P00714	18 kDa	0.00970833	0.61	[0,1]	0	-0.1	0	0.1	-0.2	0	0	-0.2	0.1	0.6	0.5	0.7	0.6	0.6	0.6	0.6	0.6	0.7
Alpha-2-HS-glycoprotein OS=Rattus norvegicus GN=Ahsg PE=1 SV=2	P24090	38 kDa	0.0102994	-0.31	[0,0]	0.1	-0.1	-0.1	0.2	-0.1	-0.1	0.1	-0.1	0	-0.2	-0.5	-0.2	-0.2	-0.6	-0.3	-0.2	-0.5	-0.2
Cell adhesion molecule 4 OS=Rattus norvegicus GN=Cadm4 PE=1 SV=1	Q1WIM1	43 kDa	0.0106339	-0.46	[0,0]	-0.1	0.2	0	-0.1	0.2	-0.1	-0.1	0.2	0	-0.3	-0.4	-0.4	-0.4	-0.6	-0.5	-0.4	-0.6	-0.6
S-phase kinase-associated protein 1 OS=Rattus norvegicus GN=Skp1 PE=2 SV=3	Q6PEC4	19 kDa	0.0106558	-0.29	[0,0]	0.1	-0.3	0.1	0	0	0	-0.1	0	0.1	-0.2	-0.5	-0.2	-0.3	-0.5	-0.3	-0.1	-0.4	-0.3
Dipeptidyl peptidase 2 OS=Rattus norvegicus GN=Dpp7 PE=1 SV=1	Q9EPB1	55 kDa	0.0110152	-0.36	[0,0]	0.1	-0.1	0	0.1	-0.2	0.1	0.1	-0.1	0	-0.3	-0.4	-0.3	-0.4	-0.6	-0.4	-0.3	-0.5	-0.3
Cell division control protein 42 homolog OS=Rattus norvegicus GN=Cdc42 PE=1 SV=2	Q8CFN2	21 kDa	0.0111349	-0.29	[0,0]	0.2	-0.1	-0.1	0.1	-0.1	-0.1	0.1	-0.1	0	-0.2	-0.6	-0.3	-0.3	-0.4	-0.2	-0.3	-0.4	-0.2
Sodium-dependent neutral amino acid transporter B(0)AT3 OS=Rattus norvegicus GN=Slc6a18 PE=2 SV=1	Q62687	70 kDa	0.0111349	-0.43	[0,0]	-0.4	0.2	0.1	-0.3	0	0.2	-0.3	0	0.3	-0.7	-0.7	-0.4	-0.4	-0.2	-0.2	-0.7	-0.6	-0.4
Reticulon-4 receptor OS=Rattus norvegicus GN=Rtn4r PE=2 SV=2	Q99M75	51 kDa	0.0111971	-0.13	[0,0]	0	0	0	0	-0.1	0.1	0	-0.1	0.1	-0.2	0	-0.1	-0.3	-0.2	-0.1	-0.2	0	0
Complement C3 OS=Rattus norvegicus GN=C3 PE=1 SV=3	P01026	186 kDa	0.011323	-0.28	[0,0]	0.1	-0.1	0	0.1	-0.1	0.1	0	-0.1	0.1	-0.3	-0.4	-0.3	-0.3	-0.4	-0.3	-0.3	-0.3	-0.3
Programmed cell death 6-interacting protein OS=Rattus norvegicus GN=Pdcd6ip PE=1 SV=2	Q9QZA2	97 kDa	0.0114741	-0.26	[0,0]	-0.1	-0.1	0.1	-0.1	-0.1	0.1	-0.1	0	0.1	-0.3	-0.3	-0.1	-0.2	-0.3	-0.2	-0.3	-0.4	-0.2
Cluster of EH domain-containing protein 1 OS=Rattus norvegicus GN=Ehd1 PE=1 SV=1 (Q641Z6)	Q641Z6 [2]	61 kDa	0.0116076	-0.6	[0,-1]	0.1	-0.2	0.1	0.1	-0.2	0.2	0	-0.2	0.1	-0.5	-0.8	-0.6	-0.5	-0.8	-0.6	-0.5	-0.8	-0.6
Fetuin-B OS=Rattus norvegicus GN=Fetub PE=2 SV=1	Q9QX79	42 kDa	0.0117894	-0.5	[0,-1]	-0.1	-0.1	0.2	-0.1	-0.1	0.1	-0.1	-0.1	0.2	-0.6	-0.7	-0.3	-0.5	-0.7	-0.4	-0.6	-0.7	-0.3
Spondin-1 OS=Rattus norvegicus GN=Spon1 PE=1 SV=1	P35446	91 kDa	0.0119031	-0.34	[0,0]	-0.1	0	0.1	-0.1	0.1	0	-0.1	0.1	0	-0.3	-0.6	-0.1	-0.4	-0.4	-0.1	-0.4	-0.5	-0.2
Rab GDP dissociation inhibitor beta OS=Rattus norvegicus GN=Gdi2 PE=1 SV=2	P50399	51 kDa	0.0119556	-0.27	[0,0]	0	-0.1	0.1	0	-0.1	0.1	-0.1	0.1	0	-0.3	-0.1	-0.2	-0.4	-0.1	-0.2	-0.4	-0.4	-0.3
Sortilin OS=Rattus norvegicus GN=Sort1 PE=1 SV=3	O54861	91 kDa	0.0120551	-0.19	[0,0]	0	-0.1	0.1	0	-0.1	0.1	-0.1	0	0.1	-0.2	-0.2	-0.2	-0.2	-0.2	-0.1	-0.2	-0.2	-0.2
Aggrecan core protein OS=Rattus norvegicus GN=Acan PE=1 SV=2	P07897	221 kDa	0.0124481	-0.13	[0,0]	-0.1	0	0.1	0	0	0	0	-0.1	0.1	-0.2	-0.2	0	-0.3	-0.1	0	-0.2	0	-0.1
Myeloid-associated differentiation marker OS=Rattus norvegicus GN=Myadm PE=2 SV=1	Q6VBQ5	35 kDa	0.0124481	-0.1	[0,0]	0	0	0	0	0.1	-0.1	0	0	0	-0.2	-0.1	-0.1	0	0	0.1	-0.1	-0.2	0
Na(+)/H(+) exchange regulatory cofactor NHE-RF3 OS=Rattus norvegicus GN=Pdzk1 PE=1 SV=2	Q9JJ40	57 kDa	0.0124481	-0.62	[0,-1]	-0.1	-0.1	0.2	-0.1	-0.1	0.2	-0.1	-0.1	0.2	-0.8	-0.6	-0.5	-0.8	-0.7	-0.5	-0.7	-0.6	-0.5
Abhydrolase domain-containing protein 14B OS=Rattus norvegicus GN=Abhd14b PE=2 SV=1	Q6DGG1	23 kDa	0.0124481	-0.34	[0,0]	0	-0.1	0.1	0	-0.1	0.1	0	-0.1	0.1	-0.3	-0.5	-0.2	-0.3	-0.6	-0.3	-0.3	-0.4	-0.2
Annexin A1 OS=Rattus norvegicus GN=Anxa1 PE=1 SV=2	P07150	39 kDa	0.0125908	0.43	[0,0]	0.1	-0.1	0.1	0.2	-0.2	0	0	0	0	0.5	0.5	0.2	0.7	0.7	0.4	0.5	0.5	0.2
Ectonucleoside triphosphate diphosphohydrolase 5 OS=Rattus norvegicus GN=Entpd5 PE=2 SV=1	Q6P6S9	47 kDa	0.0126932	0.38	[0,0]	0.1	0.1	-0.1	0	0.1	-0.1	0	0.1	-0.2	0.4	0.6	0.3	0.4	0.5	0.3	0.3	0.5	0.3
Alpha-1-macroglobulin OS=Rattus norvegicus GN=A1m PE=1 SV=1	Q63041	167 kDa	0.0126932	-0.23	[0,0]	0	-0.1	0	0	-0.1	0	0	-0.1	0.1	-0.2	-0.3	-0.2	-0.3	-0.3	-0.2	-0.2	-0.3	-0.2
Phospholysine phosphohistidine inorganic pyrophosphate phosphatase OS=Rattus norvegicus GN=Lhpp PE=2 SV=1	Q5I0D5	29 kDa	0.0126932	-0.42	[0,0]	0.2	-0.3	0.1	0.2	-0.3	0.1	0.1	-0.2	0.1	-0.5	-0.5	-0.4	-0.5	-0.5	-0.4	-0.5	-0.5	-0.4
Regucalcin OS=Rattus norvegicus GN=Rgn PE=1 SV=3	Q03336	33 kDa	0.0128224	-0.41	[0,0]	0	-0.1	0.1	0.1	-0.2	0.1	0	-0.1	0.1	-0.4	-0.6	-0.3	-0.3	-0.6	-0.3	-0.4	-0.7	-0.4
Opioid-binding protein/cell adhesion molecule OS=Rattus norvegicus GN=Opcml PE=1 SV=2	P32736	38 kDa	0.0128282	-0.58	[0,-1]	0.1	-0.2	0.1	0	-0.2	0.2	0	-0.2	0.1	-0.5	-0.8	-0.4	-0.5	-0.9	-0.5	-0.5	-0.8	-0.5
Biliverdin reductase A OS=Rattus norvegicus GN=Blvra PE=1 SV=1	P46844	34 kDa	0.0128282	-0.38	[0,0]	-0.1	0.3	-0.1	0.1	-0.1	0	-0.1	0.2	-0.1	-0.2	-0.6	-0.3	-0.4	-0.5	-0.2	-0.2	-0.7	-0.3
Amyloid beta A4 protein OS=Rattus norvegicus GN=App PE=1 SV=2	P08592	87 kDa	0.0132682	-0.25	[0,0]	0.1	-0.2	0.1	0	-0.2	0.2	0	-0.1	0.1	-0.3	-0.3	-0.1	-0.4	-0.4	-0.2	-0.4	-0.2	-0.1
Metalloproteinase inhibitor 2 OS=Rattus norvegicus GN=Timp2 PE=1 SV=3	P30121	24 kDa	0.0132682	-0.25	[0,0]	-0.1	-0.1	0.2	0	-0.1	0.1	0	-0.2	0.2	-0.3	-0.2	-0.2	-0.3	-0.3	-0.2	-0.3	-0.3	-0.1
Cluster of Guanine nucleotide-binding protein G(I)/G(S)/G(T) subunit beta-2 OS=Rattus norvegicus GN=Gnb2 PE=1 SV=4 (P54313)	P54313 [2]	37 kDa	0.0136176	-0.36	[0,0]	-0.1	0	0.1	-0.2	0.1	0.1	-0.1	0.1	0.1	-0.3	-0.5	-0.1	-0.3	-0.6	-0.2	-0.4	-0.6	-0.3
Neural cell adhesion molecule 1 OS=Rattus norvegicus GN=Ncam1 PE=1 SV=1	P13596	95 kDa	0.0136387	-0.32	[0,0]	0.1	-0.1	-0.1	0.1	0	-0.1	0.1	-0.1	0	-0.4	-0.4	-0.3	-0.3	-0.3	-0.3	-0.4	-0.4	-0.2
Legumain OS=Rattus norvegicus GN=Lgmn PE=2 SV=1	Q9R0J8	49 kDa	0.0137655	0.77	[0,1]	-0.1	0.2	-0.1	-0.1	0.1	0	-0.2	0.2	0	0.4	1	1	0.5	1.1	1	0.6	1.3	1.1
Cathepsin H OS=Rattus norvegicus GN=Ctsh PE=1 SV=1	P00786	37 kDa	0.0141687	0.29	[0,0]	0.1	-0.2	0.1	0.1	-0.1	0	0.1	-0.2	0	0.3	0.2	0.3	0.4	0.3	0.3	0.4	0.3	0.3
Pachytene checkpoint protein 2 homolog OS=Rattus norvegicus GN=Trip13 PE=2 SV=1	Q5XHZ9	48 kDa	0.0142301	-0.5	[0,-1]	-0.2	-0.1	0.3	-0.2	-0.1	0.2	0	-0.1	0.2	-0.5	-0.6	-0.5	-0.4	-0.6	-0.5	-0.4	-0.6	-0.6
Secreted frizzled-related protein 4 OS=Rattus norvegicus GN=Sfrp4 PE=2 SV=2	Q9JLS4	40 kDa	0.0143291	-0.46	[0,0]	0	-0.2	0.1	0.1	-0.3	0.2	0.1	-0.2	0.1	-0.4	-0.5	-0.3	-0.5	-0.7	-0.5	-0.5	-0.6	-0.4
Glutamine synthetase OS=Rattus norvegicus GN=Glul PE=1 SV=3	P09606	42 kDa	0.0143291	-0.38	[0,0]	-0.1	-0.1	0.2	-0.1	-0.1	0.2	-0.1	0	0.1	-0.5	-0.5	-0.2	-0.5	-0.6	-0.4	-0.4	-0.4	-0.2
Solute carrier family 22 member 6 OS=Rattus norvegicus GN=Slc22a6 PE=1 SV=1	O35956	61 kDa	0.0149955	-0.57	[0,-1]	-0.3	0.1	0.2	-0.4	0.2	0.1	-0.3	0.1	0.2	-1.1	-0.5	-0.7	-0.6	-0.3	-0.5	-1.1	-0.4	-0.7
Neural cell adhesion molecule L1 OS=Rattus norvegicus GN=L1cam PE=2 SV=3	Q05695	141 kDa	0.0153473	-0.22	[0,0]	0	0	0.1	-0.1	0	0.1	0	-0.1	0.1	-0.3	-0.2	-0.1	-0.3	-0.3	-0.1	-0.3	-0.2	-0.1
Glutathione S-transferase P OS=Rattus norvegicus GN=Gstp1 PE=1 SV=2	P04906	23 kDa	0.0155628	0.28	[0,0]	0	-0.1	0.1	0.1	-0.1	0	0	0	0	0.4	0.4	0.3	0.2	0.3	0	0.5	0.5	0.3
4F2 cell-surface antigen heavy chain OS=Rattus norvegicus GN=Slc3a2 PE=1 SV=1	Q794F9	58 kDa	0.0156879	-0.2	[0,0]	-0.1	0.1	0	-0.1	0.1	0	0	0	0	-0.3	-0.2	-0.1	-0.2	-0.1	0	-0.4	-0.2	-0.1
Glutamate--cysteine ligase regulatory subunit OS=Rattus norvegicus GN=Gclm PE=1 SV=1	P48508	31 kDa	0.0156926	-0.51	[0,-1]	0	-0.2	0.3	0	-0.2	0.3	0	-0.2	0.2	-0.6	-0.7	-0.3	-0.6	-0.7	-0.3	-0.6	-0.8	-0.3
Smoothened homolog OS=Rattus norvegicus GN=Smo PE=2 SV=1	P97698	87 kDa	0.0158314	-0.36	[0,0]	0.2	-0.3	0	0.1	-0.1	0	0.2	-0.3	0	-0.2	-0.4	-0.2	-0.4	-0.6	-0.6	-0.2	-0.5	-0.5
CD44 antigen OS=Rattus norvegicus GN=Cd44 PE=1 SV=2	P26051	56 kDa	0.0162527	-0.33	[0,0]	0	-0.1	0.1	0.1	-0.1	0.1	0	-0.1	0.1	-0.4	-0.2	-0.4	-0.4	-0.3	-0.4	-0.4	-0.3	-0.4
Meprin A subunit alpha OS=Rattus norvegicus GN=Mep1a PE=1 SV=1	Q64230	85 kDa	0.0162527	-0.27	[0,0]	0	0.1	-0.1	0	0.1	-0.1	0	0.1	-0.1	-0.3	-0.3	-0.2	-0.3	-0.3	-0.3	-0.3	-0.2	-0.3
Tissue factor pathway inhibitor OS=Rattus norvegicus GN=Tfpi PE=2 SV=1	Q02445	35 kDa	0.016339	-0.3	[0,0]	-0.1	0.1	0	-0.1	0.1	0	-0.1	-0.1	0.2	0	-0.4	0	-0.2	-0.4	-0.2	-0.5	-0.8	-0.5
Procollagen-lysine,2-oxoglutarate 5-dioxygenase 2 OS=Rattus norvegicus GN=Plod2 PE=2 SV=1	Q811A3	85 kDa	0.0167359	-0.15	[0,0]	0.1	-0.1	0	0	-0.1	0.1	0	-0.1	0.1	-0.2	-0.1	-0.1	-0.2	-0.2	-0.1	-0.2	-0.2	-0.2
Histidine-rich glycoprotein OS=Rattus norvegicus GN=Hrg PE=2 SV=1	Q99PS8	59 kDa	0.0169961	-0.32	[0,0]	0	-0.1	0.1	-0.1	-0.1	0.2	-0.1	-0.1	0.2	-0.2	-0.3	-0.3	-0.2	-0.5	-0.3	-0.3	-0.6	-0.3
Cytosolic 10-formyltetrahydrofolate dehydrogenase OS=Rattus norvegicus GN=Aldh1l1 PE=1 SV=3	P28037	98 kDa	0.0170547	-0.37	[0,0]	-0.1	0	0.1	0.1	-0.1	0.1	-0.1	-0.1	0.1	-0.3	-0.6	-0.4	-0.1	-0.4	-0.3	-0.3	-0.5	-0.2
Insulin-like growth factor-binding protein 5 OS=Rattus norvegicus GN=Igfbp5 PE=1 SV=1	P24594	30 kDa	0.0174599	-0.19	[0,0]	0.1	-0.2	0.1	0.1	-0.1	-0.1	0	-0.1	0	-0.4	-0.1	-0.1	-0.4	-0.3	-0.3	-0.2	0	0
Cadherin-related family member 5 OS=Rattus norvegicus GN=Cdhr5 PE=1 SV=1	Q9JIK1	90 kDa	0.0175842	-0.1	[0,0]	-0.1	0	0.1	0	0	0.1	-0.1	0	0.1	-0.1	-0.2	-0.1	-0.1	-0.1	-0.1	-0.1	-0.1	0
Alpha-N-acetylgalactosaminidase OS=Rattus norvegicus GN=Naga PE=2 SV=1	Q66H12	47 kDa	0.0176314	0.4	[0,0]	0.1	-0.2	0.1	0.1	-0.2	0.1	0	-0.2	0.1	0.5	0.2	0.6	0.5	0.2	0.5	0.5	0.3	0.6
Phosphatidylethanolamine-binding protein 1 OS=Rattus norvegicus GN=Pebp1 PE=1 SV=3	P31044	21 kDa	0.0176314	-0.18	[0,0]	0	-0.1	0.1	0.1	-0.1	0	0.1	-0.2	0.1	-0.1	-0.3	-0.2	-0.1	-0.4	-0.2	-0.2	-0.2	-0.2
Syndecan-2 OS=Rattus norvegicus GN=Sdc2 PE=2 SV=2	P34900	22 kDa	0.0177038	-0.31	[0,0]	-0.1	0	0.1	-0.1	0	0.1	-0.1	0	0.1	-0.4	-0.3	-0.2	-0.6	-0.4	-0.1	-0.4	-0.2	-0.1
Stanniocalcin-1 OS=Rattus norvegicus GN=Stc1 PE=2 SV=1	P97574	28 kDa	0.0180874	-0.37	[0,0]	0	0.3	-0.2	0	0.2	-0.2	0.1	0	-0.1	-0.3	-0.6	-0.3	-0.3	-0.7	-0.3	-0.3	-0.5	-0.2
Regenerating islet-derived protein 3-beta OS=Rattus norvegicus GN=Reg3b PE=1 SV=1	P25031	20 kDa	0.0184262	0.53	[0,1]	0.1	0.2	-0.3	0.1	0.2	-0.3	0	0.2	-0.2	0.5	0.8	0.6	0.4	0.7	0.5	0.3	0.6	0.5
Oncomodulin OS=Rattus norvegicus GN=Ocm PE=1 SV=2	P02631	12 kDa	0.0185904	-0.66	[0,-1]	-0.3	0	0.3	-0.3	0	0.3	-0.3	0	0.4	-0.7	-0.6	-0.6	-0.7	-0.7	-0.6	-0.8	-0.7	-0.7
Cluster of Arylsulfatase B OS=Rattus norvegicus GN=Arsb PE=2 SV=2 (P50430)	P50430 [2]	59 kDa	0.0187712	0.26	[0,0]	0.1	-0.1	0	0.1	-0.2	0.2	0.2	-0.3	0.1	0.1	0.1	0.3	0.3	0.1	0.5	0.3	0.2	0.4
Fatty acid-binding protein, adipocyte OS=Rattus norvegicus GN=Fabp4 PE=1 SV=3	P70623	15 kDa	0.0187951	-0.5	[0,-1]	-0.2	0.2	0.1	-0.2	0.1	0.1	-0.2	0.1	0.1	-0.8	-0.8	-0.3	-0.8	-0.8	-0.4	-0.5	-0.3	-0.2
Latexin OS=Rattus norvegicus GN=Lxn PE=1 SV=1	Q64361	26 kDa	0.0189531	-0.2	[0,0]	0.2	-0.1	0	0.2	-0.2	0	0.2	-0.2	0	-0.2	-0.2	-0.4	-0.3	-0.2	-0.3	-0.1	-0.1	-0.3
Charged multivesicular body protein 5 OS=Rattus norvegicus GN=Chmp5 PE=2 SV=1	Q4QQV8	25 kDa	0.0189983	-0.12	[0,0]	0.1	0	0	0.2	-0.1	0	0.2	-0.1	0	-0.2	-0.2	-0.1	-0.2	-0.2	-0.1	-0.1	-0.1	-0.1
Intercellular adhesion molecule 1 OS=Rattus norvegicus GN=Icam1 PE=2 SV=1	Q00238	60 kDa	0.0189983	-0.13	[0,0]	0.1	-0.1	0	0.1	0	0	0	0	0	-0.1	0	-0.2	-0.2	-0.1	-0.2	-0.1	0	-0.2
Cluster of Galectin-5 OS=Rattus norvegicus GN=Lgals5 PE=1 SV=2 (P47967)	P47967 [2]	16 kDa	0.0191435	0.47	[0,0]	0	0	0	0	-0.1	0	0	-0.1	0.1	0.3	0.7	0.4	0.4	0.6	0.3	0.4	0.8	0.4
Ig gamma-2B chain C region OS=Rattus norvegicus GN=Igh-1a PE=1 SV=1	P20761	36 kDa	0.0192197	0.7	[0,1]	0.3	0	-0.4	0.4	0	-0.3	0.4	0	-0.3	0.8	0.6	0.7	1	0.5	0.7	1	0.5	0.7
IST1 homolog OS=Rattus norvegicus GN=Ist1 PE=2 SV=1	Q568Z6	40 kDa	0.0195103	-0.25	[0,0]	0	0	0.1	-0.1	0	0.2	-0.1	0	0.1	-0.3	-0.1	-0.2	-0.3	-0.3	-0.2	-0.4	-0.3	-0.2
Gamma-glutamyltranspeptidase 1 OS=Rattus norvegicus GN=Ggt1 PE=1 SV=4	P07314	62 kDa	0.0195103	-0.34	[0,0]	-0.1	-0.1	0.2	-0.1	-0.1	0.2	-0.1	-0.1	0.2	-0.4	-0.5	-0.2	-0.4	-0.6	-0.2	-0.4	-0.6	-0.2
Multidrug and toxin extrusion protein 1 OS=Rattus norvegicus GN=Slc47a1 PE=1 SV=1	Q5I0E9	61 kDa	0.0196068	-0.46	[0,0]	-0.1	-0.1	0.2	-0.1	-0.2	0.3	-0.2	-0.1	0.3	-0.3	-0.6	-0.4	-0.6	-0.6	-0.5	-0.5	-0.6	-0.4
CD82 antigen OS=Rattus norvegicus GN=Cd82 PE=1 SV=1	O70352	29 kDa	0.0198892	-0.31	[0,0]	0	0	0	0	-0.2	0.2	0	-0.1	0.1	-0.2	-0.4	-0.2	-0.4	-0.7	-0.2	-0.3	-0.5	-0.2
Cystathionine gamma-lyase OS=Rattus norvegicus GN=Cth PE=1 SV=2	P18757	44 kDa	0.020321	-0.28	[0,0]	No data	No data	No data	-0.2	0	0.2	-0.1	0	0.1	No data	No data	No data	-0.2	-0.5	-0.1	-0.2	-0.5	-0.3
Adenosylhomocysteinase OS=Rattus norvegicus GN=Ahcy PE=1 SV=3	P10760	48 kDa	0.0204334	-0.39	[0,0]	0	-0.1	0.2	0	-0.1	0.1	-0.1	-0.1	0.2	-0.2	-0.7	-0.3	-0.3	-0.8	-0.5	-0.2	-0.7	-0.3
Myosin light polypeptide 6 OS=Rattus norvegicus GN=Myl6 PE=1 SV=3	Q64119	17 kDa	0.0205752	-0.37	[0,0]	0	0	0.1	0	-0.1	0.1	-0.3	0.1	0.2	-0.1	-0.5	-0.6	-0.1	-0.4	-0.6	-0.1	-0.4	-0.4
Phosphoenolpyruvate carboxykinase, cytosolic [GTP] OS=Rattus norvegicus GN=Pck1 PE=1 SV=1	P07379	69 kDa	0.0210089	0.3	[0,0]	0	-0.1	0.1	0	-0.1	0.1	-0.1	0	0.1	0.4	0.1	0.4	0.3	0.2	0.4	0.3	0.2	0.5
Coactosin-like protein OS=Rattus norvegicus GN=Cotl1 PE=1 SV=1	B0BNA5	16 kDa	0.0210089	0.29	[0,0]	0	-0.1	0.1	0	-0.2	0.1	0	-0.1	0.1	0.3	0.1	0.4	0.3	0	0.4	0.3	0	0.4
Follitropin subunit beta OS=Rattus norvegicus GN=Fshb PE=2 SV=2	P18427	15 kDa	0.0212552	-0.5	[0,-1]	0	-0.2	0.3	0.1	-0.3	0.5	0.1	-0.2	0.3	-0.1	-0.8	-0.3	-0.3	-1	-0.3	-0.3	-0.9	-0.4
15 kDa selenoprotein OS=Rattus norvegicus GN=Sep15 PE=1 SV=3	Q923V8	18 kDa	0.0217197	-0.3	[0,0]	0	0	0.1	0	-0.1	0	0	-0.1	0.1	-0.3	-0.6	-0.2	-0.3	-0.6	-0.2	-0.2	-0.4	-0.1
Galectin-7 OS=Rattus norvegicus GN=Lgals7 PE=2 SV=4	P97590	15 kDa	0.0219072	0.21	[0,0]	0	-0.1	0.2	0	-0.1	0	0.1	-0.1	0	0.1	0.1	0.2	0.2	0.3	0.4	0.1	0.3	0.3
Retinal dehydrogenase 1 OS=Rattus norvegicus GN=Aldh1a1 PE=1 SV=3	P51647	54 kDa	0.0219072	-0.16	[0,0]	0.2	-0.2	0	-0.1	0.1	0.1	0.1	-0.1	0.1	-0.3	-0.2	-0.5	-0.1	0.4	0	-0.3	-0.3	-0.4
Syntenin-1 OS=Rattus norvegicus GN=Sdcbp PE=1 SV=1	Q9JI92	32 kDa	0.022115	-0.29	[0,0]	-0.2	0.1	0.1	-0.1	0.1	0	0	0.1	-0.1	-0.1	-0.6	-0.4	-0.2	-0.4	-0.1	-0.1	-0.6	-0.1
Collagen triple helix repeat-containing protein 1 OS=Rattus norvegicus GN=Cthrc1 PE=1 SV=1	Q8CG08	26 kDa	0.022298	-0.47	[0,-1]	0	-0.2	0.2	0	-0.1	0.2	0	-0.2	0.2	-0.6	-0.7	-0.4	-0.5	-0.6	-0.2	-0.6	-0.7	-0.4
Tubulin beta-4B chain OS=Rattus norvegicus GN=Tubb4b PE=1 SV=1	Q6P9T8	49 kDa	0.022299	-0.48	[0,0]	-0.1	0.3	-0.2	0	0.2	-0.1	-0.2	0.3	0	-0.4	-0.5	-0.6	-0.4	-0.5	-0.6	-0.4	-0.5	-0.6
Moesin OS=Rattus norvegicus GN=Msn PE=1 SV=3	O35763	68 kDa	0.0224198	-0.55	[0,-1]	-0.2	-0.1	0.3	-0.2	-0.1	0.3	-0.2	-0.1	0.3	-0.6	-0.8	-0.2	-0.7	-0.8	-0.3	-0.7	-0.7	-0.3
Kynurenine/alpha-aminoadipate aminotransferase, mitochondrial OS=Rattus norvegicus GN=Aadat PE=1 SV=1	Q64602	48 kDa	0.022566	-0.61	[0,-1]	-0.2	-0.2	0.5	-0.2	-0.1	0.3	-0.3	0	0.3	-1	-1	-0.3	-0.6	-0.7	-0.3	-0.7	-0.7	-0.4
Solute carrier organic anion transporter family member 4C1 OS=Rattus norvegicus GN=Slco4c1 PE=1 SV=1	Q71MB6	79 kDa	0.0231094	-0.75	[0,-1]	No data	No data	No data	-0.3	0	0.4	-0.2	-0.1	0.3	No data	No data	No data	-0.8	-1.1	-0.5	-0.8	-1.3	-0.3
Bifunctional ATP-dependent dihydroxyacetone kinase/FAD-AMP lyase (cyclizing) OS=Rattus norvegicus GN=Dak PE=1 SV=1	Q4KLZ6	59 kDa	0.0237103	-0.29	[0,0]	0	-0.1	0.1	-0.1	-0.1	0.2	-0.1	0	0.1	-0.3	-0.4	-0.2	-0.3	-0.5	-0.2	-0.2	-0.5	-0.2
Copper transport protein ATOX1 OS=Rattus norvegicus GN=Atox1 PE=1 SV=1	Q9WUC4	7 kDa	0.0241795	-0.6	[0,-1]	-0.1	-0.1	0.2	-0.1	-0.1	0.2	-0.1	-0.2	0.3	-1	-0.5	-0.3	-1.2	-0.5	-0.3	-1.1	-0.5	-0.4
Ectonucleotide pyrophosphatase/phosphodiesterase family member 6 OS=Rattus norvegicus GN=Enpp6 PE=2 SV=1	B0BND0	51 kDa	0.0250754	-0.27	[0,0]	0	-0.1	0.1	-0.2	0	0.3	0.1	-0.1	0	-0.5	-0.2	-0.1	-0.6	-0.4	-0.5	-0.4	0.1	-0.1
Secernin-2 OS=Rattus norvegicus GN=Scrn2 PE=2 SV=1	Q6AYR8	47 kDa	0.0250754	-0.4	[0,0]	0.1	0.1	-0.2	0.2	0.1	-0.3	0.2	0	-0.2	-0.4	-0.2	-0.3	-0.3	-0.4	-0.7	-0.4	-0.4	-0.8
Pro-epidermal growth factor OS=Rattus norvegicus GN=Egf PE=1 SV=2	P07522	124 kDa	0.0251241	-0.24	[0,0]	0	-0.1	0.1	0	-0.1	0.1	0	-0.1	0.1	-0.2	-0.4	-0.2	-0.2	-0.5	-0.2	-0.2	-0.4	-0.2
Guanine nucleotide-binding protein G(s) subunit alpha isoforms short OS=Rattus norvegicus GN=Gnas PE=1 SV=1	P63095	46 kDa	0.0252432	-0.53	[0,-1]	-0.2	0	0.2	-0.3	0	0.4	-0.2	0	0.3	-0.6	-0.7	-0.4	-0.5	-0.8	-0.4	-0.5	-0.8	-0.4
Clusterin OS=Rattus norvegicus GN=Clu PE=1 SV=2	P05371	51 kDa	0.0256872	-0.1	[0,0]	0	0	0.1	0	0	0	-0.1	0	0.1	-0.1	-0.1	0	-0.2	-0.2	-0.1	-0.1	-0.2	-0.1
Biotinidase OS=Rattus norvegicus GN=Btd PE=2 SV=1	Q5FVF9	58 kDa	0.025803	-0.24	[0,0]	0.2	-0.1	0	0.1	-0.1	0	0.1	-0.1	0	-0.2	-0.2	-0.2	-0.2	-0.4	-0.3	-0.2	-0.3	-0.2
Interleukin-11 receptor subunit alpha OS=Rattus norvegicus GN=Il11ra1 PE=2 SV=1	Q99MF4	47 kDa	0.0258468	-0.29	[0,0]	0	-0.1	0.1	0	-0.1	0.1	0	-0.2	0.2	-0.3	-0.2	-0.2	-0.4	-0.3	-0.4	-0.4	-0.2	-0.1
Glandular kallikrein-12, submandibular/renal OS=Rattus norvegicus GN=Klk12 PE=2 SV=1	P36376	29 kDa	0.0258468	-0.32	[0,0]	0	-0.1	0.1	0	-0.1	0.1	0	-0.1	0.1	-0.5	-0.3	-0.2	-0.5	-0.3	0.1	0.1	-0.4	-0.4
Follistatin-related protein 1 OS=Rattus norvegicus GN=Fstl1 PE=1 SV=1	Q62632	35 kDa	0.0259517	-0.49	[0,0]	-0.1	-0.1	0.3	-0.1	-0.1	0.3	-0.1	-0.2	0.3	-0.6	-0.4	-0.2	-0.7	-0.6	-0.3	-0.8	-0.6	-0.3
Prostaglandin F2 receptor negative regulator OS=Rattus norvegicus GN=Ptgfrn PE=1 SV=1	Q62786	99 kDa	0.0262324	-0.42	[0,0]	0.2	-0.3	0	0.1	-0.3	0.1	0.1	-0.3	0.2	-0.5	-0.2	-0.5	-0.5	-0.4	-0.4	-0.5	-0.5	-0.4
Cell adhesion molecule 3 OS=Rattus norvegicus GN=Cadm3 PE=2 SV=1	Q1WIM3	43 kDa	0.0265629	0.37	[0,0]	-0.1	-0.1	0.2	0	-0.1	0.2	0	-0.2	0.2	0.5	0.2	0.5	0.3	0.2	0.5	0.4	0.3	0.5
Seminal vesicle secretory protein 4 OS=Rattus norvegicus GN=Svs4 PE=1 SV=1	P02783	12 kDa	0.0266503	-0.86	[0,-1]	0.1	-0.4	0.2	0	-0.3	0.2	0	0	0	-0.3	-1.3	-1.2	-0.2	-1.4	-1.2	-0.3	-1	-0.9
Solute carrier family 15 member 2 OS=Rattus norvegicus GN=Slc15a2 PE=2 SV=1	Q63424	81 kDa	0.0269104	-0.51	[0,-1]	-0.1	-0.2	0.3	-0.2	-0.1	0.3	-0.1	-0.1	0.2	-0.7	-0.7	-0.5	-0.5	-0.5	-0.5	-0.5	-0.4	-0.4
Peptidyl-prolyl cis-trans isomerase A OS=Rattus norvegicus GN=Ppia PE=1 SV=2	P10111	18 kDa	0.0269216	-0.19	[0,0]	-0.1	0	0	0	0	0	-0.1	0	0	-0.1	-0.4	-0.1	-0.1	-0.5	-0.2	-0.1	-0.5	-0.2
Chloride intracellular channel protein 4 OS=Rattus norvegicus GN=Clic4 PE=1 SV=3	Q9Z0W7	29 kDa	0.0272786	-0.6	[0,-1]	-0.3	-0.1	0.4	-0.3	0	0.4	-0.2	0	0.3	-0.7	-0.9	-0.3	-0.8	-1.1	-0.4	-0.6	-0.7	-0.3
Neutral and basic amino acid transport protein rBAT OS=Rattus norvegicus GN=Slc3a1 PE=1 SV=1	Q64319	79 kDa	0.0274	-0.68	[0,-1]	0	-0.3	0.4	-0.1	-0.3	0.4	-0.1	-0.3	0.4	-0.7	-1	-0.5	-0.7	-1.1	-0.5	-0.7	-1	-0.5
Bifunctional purine biosynthesis protein PURH OS=Rattus norvegicus GN=Atic PE=1 SV=2	O35567	64 kDa	0.0275203	-0.07	[0,0]	-0.1	0	0.1	-0.1	0	0.1	0	-0.1	0.1	0	-0.1	-0.1	0	-0.2	-0.1	0	-0.2	0
Complement component C8 beta chain OS=Rattus norvegicus GN=C8b PE=2 SV=2	P55314	67 kDa	0.0275203	-0.3	[0,0]	0.2	-0.1	-0.1	0.1	-0.2	0.1	0.1	-0.2	0.1	-0.4	-0.4	-0.1	-0.4	-0.6	-0.2	-0.3	-0.5	-0.1
Trefoil factor 1 OS=Rattus norvegicus GN=Tff1 PE=2 SV=1	Q63467	9 kDa	0.0275203	-0.49	[0,-1]	0.1	-0.6	0.2	0.1	-0.6	0.2	0.1	-0.5	0.2	-0.6	-0.7	-0.3	-0.7	-0.8	-0.4	-0.6	-0.7	-0.4
Na(+)/H(+) exchange regulatory cofactor NHE-RF1 OS=Rattus norvegicus GN=Slc9a3r1 PE=1 SV=3	Q9JJ19	39 kDa	0.0281047	-0.57	[0,-1]	-0.1	-0.1	0.3	-0.1	-0.1	0.3	-0.1	-0.1	0.3	-0.6	-0.8	-0.2	-0.7	-0.9	-0.3	-0.7	-0.8	-0.3
Argininosuccinate synthase OS=Rattus norvegicus GN=Ass1 PE=2 SV=1	P09034	46 kDa	0.0284418	0.21	[0,0]	0	-0.1	0	0	-0.1	0.1	0	-0.1	0.1	0.2	0.3	0.2	0.2	0.3	0.2	0.2	0.2	0.1
Transmembrane protein 132A OS=Rattus norvegicus GN=Tmem132a PE=1 SV=1	Q80WF4	111 kDa	0.0286176	-0.29	[0,0]	-0.2	0.1	0.1	-0.2	0.1	0.1	-0.2	0.1	0.1	-0.2	-0.5	-0.3	-0.1	-0.4	-0.3	-0.1	-0.4	-0.3
Leucine-rich repeat-containing protein 15 OS=Rattus norvegicus GN=Lrrc15 PE=2 SV=1	Q8R5M3	64 kDa	0.0286176	-0.26	[0,0]	0	-0.1	0.1	0	-0.1	0.1	0	-0.1	0.1	-0.1	-0.5	-0.2	-0.1	-0.5	0	-0.3	-0.4	-0.1
Aspartate aminotransferase, cytoplasmic OS=Rattus norvegicus GN=Got1 PE=1 SV=3	P13221	46 kDa	0.0286176	-0.24	[0,0]	0.1	-0.2	0.1	0.1	-0.2	0.1	0	0	0	-0.1	-0.4	-0.2	-0.2	-0.4	-0.3	-0.1	-0.3	-0.3
Nephrin OS=Rattus norvegicus GN=Nphs1 PE=1 SV=1	Q9R044	134 kDa	0.0290814	-0.26	[0,0]	-0.1	0	0.1	-0.1	0	0.1	-0.1	0	0.2	-0.2	-0.4	0	-0.3	-0.5	-0.2	-0.1	-0.4	-0.2
Reticulon-4 receptor-like 1 OS=Rattus norvegicus GN=Rtn4rl1 PE=2 SV=1	Q80WD0	50 kDa	0.0292114	-0.3	[0,0]	0	-0.1	0.1	0	-0.2	0.2	0	-0.2	0.1	-0.4	-0.4	-0.1	-0.4	-0.5	-0.1	-0.3	-0.5	-0.3
Solute carrier family 12 member 1 OS=Rattus norvegicus GN=Slc12a1 PE=2 SV=1	P55016	121 kDa	0.0294425	-0.18	[0,0]	0.1	0	0	0.1	-0.1	0	0	0	0	-0.2	0	-0.1	-0.3	-0.1	-0.3	-0.3	0	-0.2
Endothelial protein C receptor OS=Rattus norvegicus GN=Procr PE=2 SV=1	Q4V8I1	27 kDa	0.0300849	-0.31	[0,0]	0.1	-0.1	0	0	-0.3	0.2	0.1	-0.3	0.2	-0.2	-0.4	-0.3	-0.2	-0.5	-0.3	-0.3	-0.4	-0.3
Coxsackievirus and adenovirus receptor homolog OS=Rattus norvegicus GN=Cxadr PE=2 SV=2	Q9R066	40 kDa	0.0300849	-0.14	[0,0]	-0.1	0	0.1	0	-0.1	0.1	0	-0.1	0.1	0	-0.2	-0.2	0.1	-0.3	-0.1	0	-0.3	-0.2
Glutamate--cysteine ligase catalytic subunit OS=Rattus norvegicus GN=Gclc PE=1 SV=2	P19468	73 kDa	0.0300849	-0.4	[0,0]	-0.2	-0.1	0.3	-0.1	-0.1	0.2	-0.1	-0.1	0.2	-0.4	-0.5	-0.2	-0.4	-0.5	-0.2	-0.5	-0.7	-0.3
Di-N-acetylchitobiase OS=Rattus norvegicus GN=Ctbs PE=1 SV=1	Q01460	42 kDa	0.0300849	-0.17	[0,0]	0.1	-0.1	0	0.1	-0.1	-0.1	0.1	-0.1	0	-0.1	-0.2	-0.1	-0.1	-0.3	-0.2	-0.1	-0.3	-0.2
Nidogen-1 (Fragment) OS=Rattus norvegicus GN=Nid1 PE=2 SV=2	P08460	36 kDa	0.0301653	-0.32	[0,0]	0.1	-0.1	0	0.1	-0.2	0.1	0.1	-0.2	0.1	-0.2	-0.5	-0.3	-0.2	-0.5	-0.3	-0.3	-0.4	-0.4
Carbonic anhydrase 1 OS=Rattus norvegicus GN=Ca1 PE=1 SV=1	B0BNN3	28 kDa	0.0301992	1.13	[0,1]	-0.2	-0.2	0.4	-0.1	-0.3	0.3	-0.1	-0.2	0.2	2	0.8	1.4	1.8	0.5	1.2	1.6	0.6	1
Glutathione synthetase OS=Rattus norvegicus GN=Gss PE=1 SV=1	P46413	52 kDa	0.0304155	-0.39	[0,0]	-0.1	-0.1	0.2	-0.1	-0.1	0.2	-0.1	-0.1	0.2	-0.3	-0.6	-0.3	-0.3	-0.6	-0.3	-0.3	-0.7	-0.3
Phospholipid hydroperoxide glutathione peroxidase, nuclear OS=Rattus norvegicus GN=Gpx4 PE=2 SV=3	Q91XR8	29 kDa	0.0308473	-0.47	[0,0]	0	-0.3	0.3	0	-0.2	0.2	0	-0.3	0.3	-0.5	-0.6	-0.3	-0.5	-0.5	-0.2	-0.5	-0.9	-0.3
Aldehyde dehydrogenase family 3 member B1 OS=Rattus norvegicus GN=Aldh3b1 PE=2 SV=1	Q5XI42	52 kDa	0.0316692	-0.22	[0,0]	0	0.1	-0.1	0.1	0	-0.1	0.1	0	-0.1	-0.5	-0.4	-0.3	-0.5	-0.1	-0.3	-0.4	0.2	-0.3
Aldose reductase OS=Rattus norvegicus GN=Akr1b1 PE=1 SV=3	P07943	36 kDa	0.0318013	-0.28	[0,0]	-0.1	0	0.2	-0.1	0	0.1	-0.1	0	0.1	-0.5	-0.2	-0.4	-0.4	-0.1	-0.3	-0.3	-0.1	-0.2
Cluster of Ras-related protein Rap-1A OS=Rattus norvegicus GN=Rap1a PE=1 SV=1 (P62836)	P62836 [2]	21 kDa	0.0323384	-0.58	[0,-1]	0	-0.2	0.2	0	-0.2	0.1	0	-0.2	0.2	-0.3	-0.9	-0.1	-0.5	-0.7	-0.3	-0.7	-0.8	-0.2
Low-density lipoprotein receptor-related protein 2 OS=Rattus norvegicus GN=Lrp2 PE=1 SV=1	P98158	519 kDa	0.0331518	-0.31	[0,0]	0	-0.1	0.1	0	-0.1	0.1	0	-0.1	0.1	-0.4	-0.4	-0.2	-0.4	-0.4	-0.2	-0.3	-0.4	-0.2
Carboxylesterase 1C OS=Rattus norvegicus GN=Ces1c PE=1 SV=3	P10959	60 kDa	0.0333833	-0.2	[0,0]	0.3	-0.1	-0.1	0.3	-0.2	-0.1	0.3	-0.2	-0.1	-0.2	-0.2	-0.2	-0.2	-0.2	-0.2	-0.2	-0.2	-0.2
Protein DJ-1 OS=Rattus norvegicus GN=Park7 PE=1 SV=1	O88767	20 kDa	0.0333833	0.14	[0,0]	0	-0.1	0.1	0.1	-0.2	0.1	0	-0.1	0.1	0.2	0.2	0.1	0.3	0	0.2	0.3	0.2	0.2
Histidine triad nucleotide-binding protein 1 OS=Rattus norvegicus GN=Hint1 PE=1 SV=5	P62959	14 kDa	0.0336614	-0.3	[0,0]	-0.3	0	0.4	0	-0.1	0.1	-0.1	0.1	0	-0.4	-0.5	-0.2	-0.5	-0.5	-0.2	-0.1	-0.2	0
Sushi, nidogen and EGF-like domain-containing protein 1 OS=Rattus norvegicus GN=Sned1 PE=2 SV=2	Q5ZQU0	151 kDa	0.0342936	-0.07	[0,0]	-0.1	0.1	0	-0.1	0.1	-0.1	-0.1	0.1	0	-0.1	-0.1	0	-0.1	-0.1	-0.1	-0.2	-0.1	0
Beta-mannosidase OS=Rattus norvegicus GN=Manba PE=2 SV=1	Q4FZV0	101 kDa	0.0343408	0.3	[0,0]	0	-0.1	0.1	0	-0.1	0.1	0	-0.2	0.1	0.4	0.1	0.4	0.4	0.1	0.4	0.4	0.1	0.4
Renin receptor OS=Rattus norvegicus GN=Atp6ap2 PE=2 SV=1	Q6AXS4	39 kDa	0.0348579	0.16	[0,0]	0	0	0	0	0.1	0	0	0	0	0.2	0.1	0.1	0.3	-0.1	0.1	0.3	0.1	0.2
Cluster of Myosin-9 OS=Rattus norvegicus GN=Myh9 PE=1 SV=3 (Q62812)	Q62812 [3]	226 kDa	0.034967	-0.2	[0,0]	0	-0.1	0.1	0	-0.1	0.1	0	-0.1	0.1	-0.3	-0.1	-0.3	-0.3	-0.1	-0.2	-0.2	0.1	-0.2
Hippocalcin-like protein 1 OS=Rattus norvegicus GN=Hpcal1 PE=1 SV=2	P62749	22 kDa	0.0351541	-0.44	[0,0]	0	-0.2	0.2	0	-0.2	0.2	0	-0.2	0.2	-0.6	-0.3	-0.2	-0.7	-0.6	-0.4	-0.6	-0.1	-0.2
Alcohol dehydrogenase [NADP+] OS=Rattus norvegicus GN=Akr1a1 PE=1 SV=2	P51635	37 kDa	0.035242	0.21	[0,0]	0	0	0	0	-0.1	0.1	0	-0.1	0.1	0.2	0.1	0.2	0.2	0.2	0.2	0.3	0.2	0.3
Tumor susceptibility gene 101 protein OS=Rattus norvegicus GN=Tsg101 PE=1 SV=1	Q6IRE4	44 kDa	0.0356051	-0.19	[0,0]	-0.1	-0.1	0.2	0	-0.1	0.1	0	-0.1	0.1	-0.5	-0.2	-0.1	-0.3	-0.2	0.1	-0.3	-0.3	-0.1
Nidogen-2 OS=Rattus norvegicus GN=Nid2 PE=2 SV=1	B5DFC9	153 kDa	0.036658	-0.25	[0,0]	-0.1	-0.1	0.2	-0.1	-0.1	0.2	-0.1	-0.1	0.2	-0.2	-0.4	-0.1	-0.4	-0.3	0	-0.4	-0.4	-0.1
Sodium/glucose cotransporter 1 OS=Rattus norvegicus GN=Slc5a1 PE=2 SV=1	P53790	73 kDa	0.0372386	-0.52	[0,-1]	-0.2	-0.1	0.3	-0.2	-0.1	0.4	-0.3	-0.1	0.4	-0.6	-0.5	-0.4	-0.8	-0.4	-0.6	-0.6	-0.5	-0.4
WAP four-disulfide core domain protein 1 OS=Rattus norvegicus GN=Wfdc1 PE=1 SV=1	O70280	23 kDa	0.0373704	-0.5	[0,0]	0	-0.1	0.2	0	-0.2	0.2	0	-0.1	0.2	-0.9	-0.8	0.1	-0.8	-0.7	0.3	-0.8	-0.6	0
Liver carboxylesterase 4 OS=Rattus norvegicus PE=2 SV=2	Q64573	62 kDa	0.0374546	0.37	[0,0]	0.3	-0.1	-0.2	0.3	-0.1	-0.2	0.3	-0.1	-0.1	0.4	0.5	0.3	0.4	0.3	0.2	0.5	0.5	0.4
Furin OS=Rattus norvegicus GN=Furin PE=1 SV=1	P23377	87 kDa	0.0380587	0.44	[0,1]	-0.1	0.1	0	-0.2	0.3	0	-0.2	0.2	0	0.2	0.9	0.4	0.3	0.8	0.3	0.3	1	0.4
Pituitary tumor-transforming gene 1 protein-interacting protein OS=Rattus norvegicus GN=Pttg1ip PE=2 SV=1	Q6P767	20 kDa	0.0385601	-0.28	[0,0]	-0.1	0.1	0	-0.1	0.1	0	-0.1	0.2	0	-0.3	-0.2	-0.2	-0.4	-0.3	-0.2	-0.4	-0.3	-0.3
Receptor-type tyrosine-protein phosphatase F OS=Rattus norvegicus GN=Ptprf PE=2 SV=1	Q64604	211 kDa	0.0387351	-0.34	[0,0]	-0.1	0	0.2	-0.2	0	0.2	-0.2	0	0.2	-0.3	-0.4	-0.2	-0.4	-0.6	-0.2	-0.4	-0.6	-0.2
Basigin OS=Rattus norvegicus GN=Bsg PE=1 SV=2	P26453	42 kDa	0.0388708	-0.2	[0,0]	0	-0.1	0.1	0	-0.1	0.1	0	-0.2	0.1	-0.3	-0.1	-0.2	-0.3	0.2	-0.2	-0.3	0.1	-0.2
Plasma kallikrein OS=Rattus norvegicus GN=Klkb1 PE=1 SV=1	P14272	71 kDa	0.0391124	-0.16	[0,0]	0	0.1	-0.1	0.1	0	-0.1	0.1	0.1	-0.1	-0.2	0	-0.1	-0.3	0	-0.2	-0.3	0	-0.2
WAP four-disulfide core domain protein 12 OS=Rattus norvegicus GN=Wfdc12 PE=3 SV=1	Q6IE40	9 kDa	0.039163	-0.58	[0,-1]	0.1	-0.4	0.2	0.1	-0.4	0.2	0.1	-0.4	0.2	-0.4	-0.9	-0.5	-0.4	-1	-0.6	-0.1	-0.9	-0.5
Epithelial discoidin domain-containing receptor 1 OS=Rattus norvegicus GN=Ddr1 PE=2 SV=1	Q63474	101 kDa	0.0394638	-0.09	[0,0]	-0.1	0	0	-0.1	0.1	0	-0.1	0	0.1	-0.1	0.2	0	-0.3	-0.2	-0.2	-0.2	0	-0.1
Sialidase-1 OS=Rattus norvegicus GN=Neu1 PE=2 SV=1	Q99PW3	45 kDa	0.0399013	-0.25	[0,0]	-0.1	0.2	-0.1	-0.1	0.2	-0.1	-0.1	0.2	-0.1	-0.2	-0.3	-0.3	-0.2	-0.3	-0.3	-0.3	-0.2	-0.3
Elongation factor 2 OS=Rattus norvegicus GN=Eef2 PE=1 SV=4	P05197	95 kDa	0.0399577	-0.28	[0,0]	0	-0.2	0.1	0	-0.2	0.1	0	-0.1	0.1	-0.2	-0.5	-0.2	-0.1	-0.5	-0.2	-0.1	-0.5	-0.3
Phosphoglycerate kinase 1 OS=Rattus norvegicus GN=Pgk1 PE=1 SV=2	P16617	45 kDa	0.0399577	-0.22	[0,0]	0	-0.1	0.1	0	-0.1	0.1	0.1	-0.1	0.1	-0.1	-0.4	-0.2	-0.1	-0.5	-0.2	-0.1	-0.4	-0.2
Alpha-1-acid glycoprotein OS=Rattus norvegicus GN=Orm1 PE=2 SV=1	P02764	24 kDa	0.0399746	0.4	[0,0]	0	0	0	0	-0.1	0	0	-0.1	0.1	0.4	0.6	0.3	0.4	0.6	0.2	0.4	0.7	0.3
Insulin-like growth factor-binding protein 4 OS=Rattus norvegicus GN=Igfbp4 PE=1 SV=2	P21744	28 kDa	0.0404001	-0.11	[0,0]	0	0	0	-0.1	0.2	-0.1	-0.1	0.2	0	-0.3	-0.1	0	-0.2	-0.1	-0.1	-0.2	0.1	-0.2
Retinoid-inducible serine carboxypeptidase OS=Rattus norvegicus GN=Scpep1 PE=2 SV=1	Q920A6	51 kDa	0.0414695	0.31	[0,0]	0	0.1	0	-0.1	0	0.1	-0.1	0	0	0.3	0.2	0.6	0.2	0.1	0.5	0.3	0.2	0.5
Ly6/PLAUR domain-containing protein 3 OS=Rattus norvegicus GN=Lypd3 PE=1 SV=1	O55162	37 kDa	0.0415564	-0.22	[0,0]	0	0.1	-0.1	0	0	0	-0.2	0.1	0.1	-0.3	-0.2	-0.1	-0.4	-0.2	-0.1	-0.6	-0.1	-0.1
DNA damage-binding protein 1 OS=Rattus norvegicus GN=Ddb1 PE=2 SV=1	Q9ESW0	127 kDa	0.0415564	-0.22	[0,0]	0.2	-0.2	0.1	0.2	-0.2	0	0.1	-0.1	0.1	-0.1	-0.4	0	-0.3	-0.4	-0.3	-0.1	-0.5	-0.1
Alpha-type platelet-derived growth factor receptor OS=Rattus norvegicus GN=Pdgfra PE=1 SV=2	P20786	123 kDa	0.041737	-0.29	[0,0]	0	-0.1	0.1	-0.2	-0.1	0.3	-0.1	-0.1	0.3	-0.2	-0.2	-0.2	-0.4	-0.7	-0.2	-0.5	-0.5	-0.3
Translationally-controlled tumor protein OS=Rattus norvegicus GN=Tpt1 PE=1 SV=1	P63029	19 kDa	0.0418234	-0.27	[0,0]	0.1	-0.2	0.1	0	-0.1	0.1	0.1	-0.2	0.1	-0.2	-0.7	-0.1	-0.2	-0.4	-0.2	-0.1	-0.6	-0.1
Cofilin-1 OS=Rattus norvegicus GN=Cfl1 PE=1 SV=3	P45592	19 kDa	0.0426838	-0.41	[0,0]	-0.1	-0.1	0.3	-0.1	-0.1	0.2	-0.1	-0.2	0.3	-0.3	-0.8	-0.2	-0.4	-1	-0.4	0	-0.7	-0.3
Sulfite oxidase, mitochondrial OS=Rattus norvegicus GN=Suox PE=1 SV=2	Q07116	61 kDa	0.0432763	-0.18	[0,0]	0	-0.2	0.3	0	-0.1	0.1	0	-0.1	0.1	-0.4	-0.1	0.1	-0.3	-0.2	-0.1	-0.3	-0.1	-0.1
Collagen alpha-1(I) chain OS=Rattus norvegicus GN=Col1a1 PE=1 SV=5	P02454	138 kDa	0.0434492	-0.48	[0,-1]	0.2	-0.4	0.1	0.1	-0.4	0.1	0.2	-0.4	0.1	-0.6	-0.6	-0.3	-0.6	-0.6	-0.3	-0.6	-0.6	-0.4
Low-density lipoprotein receptor OS=Rattus norvegicus GN=Ldlr PE=2 SV=1	P35952	97 kDa	0.0445047	0.15	[0,0]	0.1	-0.2	0	0.1	-0.2	0	0.1	-0.2	0	0.3	0.3	0.2	0.1	0.1	0	0.2	0.1	0.1
Ephrin type-A receptor 7 OS=Rattus norvegicus GN=Epha7 PE=2 SV=1	P54759	112 kDa	0.0445047	-0.15	[0,0]	0	-0.1	0.1	0	-0.1	0.1	0	-0.2	0.1	-0.2	-0.3	-0.1	-0.2	-0.2	0	-0.2	-0.3	-0.1
Phosphatidylinositol transfer protein alpha isoform OS=Rattus norvegicus GN=Pitpna PE=1 SV=2	P16446	32 kDa	0.0445047	-0.17	[0,0]	0.1	-0.1	-0.1	0.1	-0.2	0	0.1	-0.2	0.1	-0.1	-0.1	-0.2	-0.2	-0.1	-0.2	-0.2	-0.1	-0.3
Rho GDP-dissociation inhibitor 1 OS=Rattus norvegicus GN=Arhgdia PE=1 SV=1	Q5XI73	23 kDa	0.044675	-0.31	[0,0]	0	-0.1	0.2	0	-0.2	0.2	0	-0.1	0.2	-0.1	-0.5	-0.2	-0.2	-0.5	-0.3	-0.2	-0.5	-0.4
Cubilin OS=Rattus norvegicus GN=Cubn PE=1 SV=2	O70244	399 kDa	0.045526	-0.21	[0,0]	-0.2	0	0.2	-0.1	0	0.2	-0.2	0	0.2	-0.4	-0.2	-0.1	-0.4	-0.2	-0.1	-0.4	-0.3	-0.1
Ketohexokinase OS=Rattus norvegicus GN=Khk PE=1 SV=1	Q02974	33 kDa	0.0456496	-0.22	[0,0]	-0.2	0	0.2	-0.2	0.2	0.1	-0.2	0.1	0.2	-0.1	-0.4	-0.2	-0.2	-0.3	-0.2	-0.2	-0.3	-0.2
Solute carrier family 7 member 13 OS=Rattus norvegicus GN=Slc7a13 PE=2 SV=1	Q5RKI7	54 kDa	0.045883	-0.59	[0,-1]	-0.1	-0.3	0.6	-0.1	-0.4	0.5	-0.1	-0.3	0.5	-0.8	-1.2	-0.6	-0.7	-1	-0.4	-0.6	-0.8	-0.3
Mannan-binding lectin serine protease 1 OS=Rattus norvegicus GN=Masp1 PE=1 SV=2	Q8CHN8	80 kDa	0.0463263	0.15	[0,0]	0	0	0	0.1	0.1	-0.2	0.1	0.1	-0.2	0.1	0.1	0.2	0.1	0.3	0.1	0.2	0.3	0.2
Spectrin beta chain, brain 2 OS=Rattus norvegicus GN=Sptbn2 PE=1 SV=2	Q9QWN8	271 kDa	0.0463263	-0.25	[0,0]	No data	No data	No data	0	-0.1	0.1	0	-0.2	0.2	No data	No data	No data	-0.1	-0.4	-0.2	-0.3	-0.6	-0.2
Sodium/potassium-transporting ATPase subunit beta-1 OS=Rattus norvegicus GN=Atp1b1 PE=1 SV=1	P07340	35 kDa	0.0463415	-0.43	[0,0]	-0.1	-0.2	0.3	-0.1	-0.2	0.4	-0.4	0	0.4	-0.4	-0.5	-0.5	-0.5	-0.6	-0.4	-0.2	-0.4	-0.4
Glutathione peroxidase 1 OS=Rattus norvegicus GN=Gpx1 PE=1 SV=4	P04041	22 kDa	0.0464608	-0.22	[0,0]	0.1	-0.1	0.1	0	-0.1	0.1	0	-0.1	0.1	0	-0.6	0	-0.3	-0.3	-0.2	-0.1	-0.4	0
Protein disulfide-isomerase A4 OS=Rattus norvegicus GN=Pdia4 PE=1 SV=2	P38659	73 kDa	0.0465706	-0.33	[0,0]	0	-0.2	0.2	0	-0.2	0.2	0	-0.3	0.2	-0.4	-0.3	-0.3	-0.5	-0.3	-0.3	-0.3	-0.5	-0.3
SPARC-like protein 1 OS=Rattus norvegicus GN=Sparcl1 PE=2 SV=1	P24054	71 kDa	0.0466827	0.4	[0,0]	0.1	-0.3	0.2	0	-0.3	0.3	0.1	-0.2	0.1	0.2	0.2	0.6	0.3	0.3	0.8	0.3	0.4	0.6
Cluster of Peroxiredoxin-1 OS=Rattus norvegicus GN=Prdx1 PE=1 SV=1 (Q63716)	Q63716 [2]	22 kDa	0.0467995	-0.18	[0,0]	0	-0.2	0.2	0	-0.2	0.2	0	-0.1	0.1	-0.2	-0.3	-0.3	-0.2	-0.2	-0.3	-0.1	0	-0.2
3-hydroxyanthranilate 3,4-dioxygenase OS=Rattus norvegicus GN=Haao PE=1 SV=2	P46953	33 kDa	0.0467995	-0.15	[0,0]	0	-0.1	0.1	0	-0.1	0.1	0	-0.2	0.2	-0.3	-0.2	-0.1	-0.1	-0.1	-0.1	-0.2	-0.3	0
Superoxide dismutase [Cu-Zn] OS=Rattus norvegicus GN=Sod1 PE=1 SV=2	P07632	16 kDa	0.0467995	-0.18	[0,0]	0.1	-0.1	0	0.1	-0.2	0	0.1	-0.2	0	0	-0.2	-0.3	-0.1	-0.3	-0.3	0	-0.2	-0.3
Calreticulin OS=Rattus norvegicus GN=Calr PE=1 SV=1	P18418	48 kDa	0.0468774	0.4	[0,0]	0.2	-0.2	-0.1	0.2	-0.2	0	0.3	-0.2	-0.1	0.5	0.3	0.4	0.6	0.2	0.5	0.6	0.3	0.4
Cluster of Glutathione S-transferase alpha-1 OS=Rattus norvegicus GN=Gsta1 PE=1 SV=3 (P00502)	P00502 [2]	26 kDa	0.0472232	-0.58	[0,0]	-0.2	-0.1	0.3	-0.1	-0.1	0.2	-0.1	-0.1	0.3	-0.5	-0.6	-0.2	-0.5	-0.6	-0.2	-0.5	-0.5	-0.2
C-reactive protein OS=Rattus norvegicus GN=Crp PE=1 SV=1	P48199	25 kDa	0.0481705	-0.22	[0,0]	0.2	-0.2	0	0.1	-0.2	0	0.2	-0.2	0	-0.2	-0.4	-0.2	-0.2	-0.5	-0.3	0	-0.3	-0.1
Protein kinase C and casein kinase substrate in neurons 2 protein OS=Rattus norvegicus GN=Pacsin2 PE=1 SV=2	Q9QY17	56 kDa	0.0491767	-0.37	[0,0]	-0.1	-0.1	0.2	-0.2	0	0.2	-0.1	-0.2	0.3	-0.5	-0.6	0	-0.4	-0.5	0	-0.5	-0.7	0
Atrial natriuretic peptide-converting enzyme OS=Rattus norvegicus GN=Corin PE=1 SV=1	Q80YN4	123 kDa	0.0492797	-0.33	[0,0]	-0.1	-0.2	0.3	0	-0.3	0.3	0.1	-0.3	0.2	-0.4	-0.2	-0.2	-0.5	-0.4	-0.2	-0.5	-0.5	-0.3
Syntaxin-3 OS=Rattus norvegicus GN=Stx3 PE=2 SV=1	Q08849	33 kDa	0.0493604	-0.4	[0,0]	0	-0.2	0.3	-0.1	-0.2	0.3	0	-0.2	0.3	-0.5	-0.4	-0.3	-0.5	-0.5	-0.2	-0.5	-0.5	-0.4
LIM and SH3 domain protein 1 OS=Rattus norvegicus GN=Lasp1 PE=1 SV=1	Q99MZ8	30 kDa	0.0493604	-0.29	[0,0]	-0.1	-0.2	0.4	-0.1	-0.2	0.3	-0.1	-0.2	0.3	-0.4	-0.4	0	-0.4	-0.7	-0.1	-0.4	-0.7	0
Golgi apparatus protein 1 OS=Rattus norvegicus GN=Glg1 PE=1 SV=1	Q62638	134 kDa	0.0497008	-0.17	[0,0]	0	-0.1	0.1	0	0	0.1	0	-0.1	0.1	-0.2	-0.2	0.1	-0.3	-0.4	0	-0.2	-0.2	0
Glycosylation-dependent cell adhesion molecule 1 OS=Rattus norvegicus GN=Glycam1 PE=2 SV=1	Q04807	15 kDa	0.0505958	-0.17	[0,0]	0	0	0.1	-0.1	0	0.1	-0.1	0	0.1	-0.2	-0.2	0	-0.2	-0.4	0	-0.2	-0.3	0
Attractin OS=Rattus norvegicus GN=Atrn PE=2 SV=1	Q99J86	159 kDa	0.0505958	-0.18	[0,0]	0	-0.1	0.1	0	-0.1	0	0	-0.1	0.1	-0.2	-0.2	-0.1	-0.2	-0.4	-0.2	-0.2	-0.3	-0.1
Keratin, type I cytoskeletal 18 OS=Rattus norvegicus GN=Krt18 PE=1 SV=3	Q5BJY9	48 kDa	0.0505958	-0.16	[0,0]	-0.1	0.1	0	-0.1	0.2	0	-0.1	0.2	-0.1	-0.3	-0.2	-0.3	-0.2	-0.1	-0.2	-0.1	-0.2	0
Glandular kallikrein-7, submandibular/renal OS=Rattus norvegicus GN=Klk7 PE=1 SV=1	P36373	29 kDa	0.0505958	-0.28	[0,0]	-0.1	-0.1	0.2	-0.1	-0.1	0.2	-0.1	-0.1	0.2	-0.4	-0.3	-0.1	-0.4	-0.5	-0.1	-0.3	-0.4	-0.1
Lactadherin OS=Rattus norvegicus GN=Mfge8 PE=2 SV=1	P70490	47 kDa	0.0505958	-0.26	[0,0]	0.1	-0.1	0	0.2	-0.1	0	0.1	-0.2	0.1	-0.2	-0.4	-0.2	-0.2	-0.4	-0.2	-0.3	-0.5	-0.1
Cadherin-1 OS=Rattus norvegicus GN=Cdh1 PE=2 SV=1	Q9R0T4	99 kDa	0.0505958	-0.14	[0,0]	0.1	-0.1	0	0.1	-0.1	0	0.1	-0.1	0	-0.2	-0.1	-0.1	-0.2	-0.1	-0.2	-0.2	-0.1	-0.1
Plastin-3 OS=Rattus norvegicus GN=Pls3 PE=2 SV=2	Q63598	71 kDa	0.0505958	-0.24	[0,0]	0	0.1	-0.1	0	0.1	-0.1	0.1	0	-0.1	-0.3	-0.2	-0.2	-0.2	-0.3	-0.2	-0.3	-0.2	-0.2
Insulin-like growth factor-binding protein 3 OS=Rattus norvegicus GN=Igfbp3 PE=1 SV=2	P15473	32 kDa	0.0510675	-0.36	[0,0]	0.3	-0.3	0	0.3	-0.3	0	0.3	-0.3	0.1	-0.3	-0.5	-0.3	-0.3	-0.5	-0.3	-0.3	-0.5	-0.4
N-acetylgalactosamine-6-sulfatase OS=Rattus norvegicus GN=Galns PE=1 SV=1	Q32KJ6	58 kDa	0.0512118	-0.1	[0,0]	0.1	-0.1	0.1	0.1	-0.1	0	0.1	-0.1	0	-0.1	-0.2	-0.1	-0.1	-0.2	-0.1	0	-0.1	-0.1
Insulin-like growth factor-binding protein complex acid labile subunit OS=Rattus norvegicus GN=Igfals PE=1 SV=1	P35859	67 kDa	0.0512118	-0.21	[0,0]	0.1	-0.1	0	0.3	-0.3	0	0.2	-0.2	0	-0.1	0.2	0.1	-0.4	-0.4	-0.4	-0.4	-0.2	-0.2
4-hydroxyphenylpyruvate dioxygenase OS=Rattus norvegicus GN=Hpd PE=1 SV=3	P32755	45 kDa	0.0518021	0.24	[0,0]	0	-0.1	0.2	-0.1	-0.1	0.2	0	-0.1	0.2	0.2	0.2	0.3	0.2	0	0.3	0.3	0.2	0.3
Meteorin-like protein OS=Rattus norvegicus GN=Metrnl PE=2 SV=1	Q5RJL6	34 kDa	0.0539694	-0.21	[0,0]	-0.2	0.2	0	-0.1	0.2	-0.1	-0.1	0.1	0	-0.1	-0.2	-0.2	-0.1	-0.2	-0.3	-0.1	-0.2	-0.3
Solute carrier family 22 member 2 OS=Rattus norvegicus GN=Slc22a2 PE=1 SV=1	Q9R0W2	62 kDa	0.0541309	-0.25	[0,0]	-0.1	0	0.1	-0.2	0.2	0	-0.1	0	0.1	-0.2	-0.7	-0.2	0	-0.7	-0.1	-0.2	-0.6	-0.2
CD302 antigen OS=Rattus norvegicus GN=Cd302 PE=2 SV=1	Q5FVR3	25 kDa	0.0542012	-0.21	[0,0]	0.3	-0.3	0	0.1	-0.1	0	0.2	-0.2	0	-0.1	-0.3	-0.3	-0.1	-0.5	-0.3	0	-0.2	-0.2
Vacuolar protein sorting-associated protein 4A OS=Rattus norvegicus GN=Vps4a PE=2 SV=1	Q793F9	49 kDa	0.054505	-0.22	[0,0]	-0.1	0	0.1	-0.1	0	0.1	0	-0.2	0.2	-0.1	-0.3	-0.1	-0.2	-0.3	0	-0.4	-0.4	-0.3
Tripeptidyl-peptidase 1 OS=Rattus norvegicus GN=Tpp1 PE=1 SV=1	Q9EQV6	61 kDa	0.054505	0.18	[0,0]	0	-0.1	0.2	-0.1	0	0	-0.1	-0.1	0.3	0.2	0	0.5	0.1	-0.1	0.1	0.2	0.2	0.5
Fibrinogen alpha chain OS=Rattus norvegicus GN=Fga PE=1 SV=3	P06399	87 kDa	0.0572386	0.17	[0,0]	0.1	0	-0.1	0.1	0	-0.1	0.1	0	-0.1	0.2	0.2	0	0.2	0.3	0.1	0.2	0.1	0.1
Extracellular matrix protein 1 OS=Rattus norvegicus GN=Ecm1 PE=2 SV=2	Q62894	63 kDa	0.0577635	-0.23	[0,0]	-0.2	0.3	0	-0.1	0.2	0	-0.1	0	0.2	-0.2	-0.1	0.1	-0.3	-0.4	-0.1	-0.5	-0.4	-0.1
Serum albumin OS=Rattus norvegicus GN=Alb PE=1 SV=2	P02770	69 kDa	0.0580583	-0.26	[0,0]	0.4	-0.1	-0.2	0.4	-0.2	-0.1	0.4	-0.2	-0.1	-0.2	-0.2	-0.4	-0.3	-0.3	-0.4	-0.2	-0.2	-0.4
Galectin-3 OS=Rattus norvegicus GN=Lgals3 PE=1 SV=4	P08699	27 kDa	0.0586714	0.47	[0,1]	0.2	-0.1	-0.1	0.2	-0.1	-0.1	0.2	-0.1	-0.1	0.9	0.4	0.2	0.9	0.4	0.1	1	0.5	0.4
Out at first protein homolog OS=Rattus norvegicus GN=Oaf PE=2 SV=1	Q6AYE5	32 kDa	0.0607896	-0.23	[0,0]	-0.1	0	0.1	-0.1	0	0.1	-0.1	0	0.1	-0.3	-0.3	-0.1	-0.4	-0.3	-0.2	-0.3	-0.3	-0.2
PDZ domain-containing protein GIPC2 OS=Rattus norvegicus GN=Gipc2 PE=2 SV=1	Q498D9	34 kDa	0.0614926	-0.31	[0,0]	0	-0.2	0.3	-0.1	0	0.2	-0.1	-0.1	0.3	-0.2	-0.6	-0.1	-0.2	-0.6	-0.2	-0.3	-0.6	-0.2
Atrial natriuretic peptide receptor 3 OS=Rattus norvegicus GN=Npr3 PE=2 SV=1	P41740	60 kDa	0.0620851	-0.19	[0,0]	-0.2	0.1	0.1	-0.2	0.1	0.1	-0.1	0	0.1	-0.2	-0.2	-0.3	-0.2	-0.2	-0.1	-0.2	-0.2	-0.2
Fatty acid-binding protein, heart OS=Rattus norvegicus GN=Fabp3 PE=1 SV=2	P07483	15 kDa	0.0620851	-0.41	[0,0]	0.3	-0.4	0	0.3	-0.4	0	0.3	-0.4	0.1	-0.5	-0.5	-0.4	-0.5	-0.5	-0.4	-0.5	-0.6	-0.4
Neutrophil collagenase OS=Rattus norvegicus GN=Mmp8 PE=2 SV=1	O88766	53 kDa	0.062118	0.26	[0,0]	0	-0.1	0.1	-0.1	0	0.1	0	-0.1	0.1	0.4	0.1	0.5	0.4	0	0.4	0.3	0	0.4
Trans-Golgi network integral membrane protein TGN38 OS=Rattus norvegicus GN=Ttgn1 PE=1 SV=1	P19814	38 kDa	0.0623798	-0.25	[0,0]	0	-0.2	0.1	0.1	-0.2	0.2	0	-0.1	0.1	-0.2	-0.5	0	-0.2	-0.9	0	-0.4	-0.3	0
Chondroitin sulfate proteoglycan 4 OS=Rattus norvegicus GN=Cspg4 PE=1 SV=2	Q00657	252 kDa	0.0634129	-0.2	[0,0]	-0.1	0	0.1	-0.1	0	0.1	-0.1	0	0.1	-0.2	-0.3	-0.1	-0.2	-0.5	-0.1	-0.2	-0.5	-0.1
Peroxiredoxin-6 OS=Rattus norvegicus GN=Prdx6 PE=1 SV=3	O35244	25 kDa	0.0638538	-0.26	[0,0]	-0.1	0	0.1	-0.1	-0.1	0.2	-0.1	-0.1	0.2	-0.2	-0.6	-0.1	-0.2	-0.6	-0.1	-0.2	-0.5	-0.1
Neurogenic locus notch homolog protein 2 OS=Rattus norvegicus GN=Notch2 PE=1 SV=1	Q9QW30	265 kDa	0.0638747	-0.25	[0,0]	0.1	-0.2	0	0.2	-0.3	0.1	0.1	-0.1	0	-0.3	-0.2	-0.2	-0.3	-0.4	-0.2	-0.2	-0.3	-0.2
Fractalkine OS=Rattus norvegicus GN=Cx3cl1 PE=2 SV=3	O55145	42 kDa	0.0645481	-0.18	[0,0]	-0.2	0.3	0	-0.2	0.3	0	-0.2	0.3	0	-0.1	-0.5	-0.1	-0.1	-0.4	-0.1	-0.4	-0.8	-0.5
Fructose-1,6-bisphosphatase 1 OS=Rattus norvegicus GN=Fbp1 PE=1 SV=2	P19112	40 kDa	0.0653176	-0.26	[0,0]	-0.1	-0.1	0.2	-0.1	-0.2	0.2	0	-0.1	0.2	-0.3	-0.5	-0.1	-0.3	-0.5	-0.1	-0.3	-0.4	-0.1
Xaa-Pro dipeptidase OS=Rattus norvegicus GN=Pepd PE=2 SV=1	Q5I0D7	55 kDa	0.0661432	0.18	[0,0]	0	0.1	-0.1	0.2	0	-0.1	0.1	0	-0.1	0.1	0.5	0.3	0.1	0.2	0.1	0.1	0.3	0.1
BMP and activin membrane-bound inhibitor homolog OS=Rattus norvegicus GN=Bambi PE=2 SV=1	Q91XN4	29 kDa	0.0665297	-0.31	[0,0]	0.1	-0.3	0.2	0	-0.3	0.3	0	-0.3	0.2	-0.6	-0.3	-0.1	-0.7	-0.2	0	-0.5	-0.4	-0.2
Leukocyte elastase inhibitor A OS=Rattus norvegicus GN=Serpinb1a PE=2 SV=1	Q4G075	43 kDa	0.0666137	0.49	[0,0]	0	0.3	-0.2	0	0.2	-0.2	-0.1	0.3	-0.2	0.7	0.7	0.2	0.7	0.6	0.1	0.6	0.7	0.1
Leukocyte surface antigen CD47 OS=Rattus norvegicus GN=Cd47 PE=1 SV=1	P97829	33 kDa	0.0669007	-0.1	[0,0]	0.1	-0.1	0	0.1	-0.1	0	0	-0.1	0.1	-0.1	-0.2	-0.3	-0.2	0	-0.2	0.1	-0.1	-0.2
Gelsolin OS=Rattus norvegicus GN=Gsn PE=1 SV=1	Q68FP1	86 kDa	0.0669007	0.1	[0,0]	0	0	0	0	0	0	0	0	0	0.2	0	0.2	0.2	-0.1	0.2	0.2	-0.1	0.1
Transforming protein RhoA OS=Rattus norvegicus GN=Rhoa PE=2 SV=1	P61589	22 kDa	0.06725	-0.38	[0,0]	0.1	-0.2	0.1	0.1	-0.2	0.1	0	-0.1	0.1	-0.4	-0.6	0	-0.5	-0.7	0	-0.4	-0.6	0
Serine protease inhibitor A3L OS=Rattus norvegicus GN=Serpina3l PE=1 SV=3	P05544	46 kDa	0.0681591	-0.24	[0,0]	0.3	-0.2	0	0.2	-0.3	0	0.3	-0.2	-0.1	-0.1	-0.5	-0.2	-0.1	-0.5	-0.3	-0.1	-0.5	-0.3
Frizzled-4 OS=Rattus norvegicus GN=Fzd4 PE=2 SV=1	Q9QZH0	60 kDa	0.0684412	-0.14	[0,0]	0.2	-0.1	0	0.1	-0.1	0	0.2	-0.1	0	-0.1	-0.3	-0.2	-0.1	-0.1	-0.1	-0.1	-0.1	-0.1
Phosphoinositide-3-kinase-interacting protein 1 OS=Rattus norvegicus GN=Pik3ip1 PE=2 SV=1	Q56A20	27 kDa	0.0685045	-0.44	[0,0]	0.2	-0.3	0.1	0.3	-0.5	0.1	0.1	-0.4	0.3	-0.3	-0.8	-0.2	-0.6	-0.7	-0.3	-0.5	-0.7	-0.2
cAMP-dependent protein kinase type II-alpha regulatory subunit OS=Rattus norvegicus GN=Prkar2a PE=1 SV=3	P12368	46 kDa	0.070033	-0.12	[0,0]	0.1	-0.3	0.1	-0.1	0.1	0	-0.1	0	0.1	-0.4	-0.6	-0.1	-0.2	0.1	0.1	-0.2	-0.1	0.1
Keratin, type I cytoskeletal 10 OS=Rattus norvegicus GN=Krt10 PE=2 SV=1	Q6IFW6	57 kDa	0.0701564	0.23	[0,0]	-0.3	0	0.2	-0.3	0	0.3	-0.3	0	0.2	0.2	0.2	0.4	0.2	0.2	0.3	0.3	0.2	0.4
Myoglobin OS=Rattus norvegicus GN=Mb PE=1 SV=3	Q9QZ76	17 kDa	0.0702233	0.37	[0,0]	0.3	-0.2	-0.1	0.3	-0.2	-0.1	0.3	-0.3	0	0.3	0.6	0.4	0.1	0.6	0.3	0.2	0.6	0.4
Testis-expressed protein 101 OS=Rattus norvegicus GN=Tex101 PE=1 SV=1	Q924B5	27 kDa	0.0712194	-0.27	[0,0]	0.2	-0.2	-0.1	0.2	-0.1	-0.1	0.2	-0.2	0	-0.2	-0.3	-0.3	-0.2	-0.3	-0.4	-0.1	-0.3	-0.4
Aminoacylase-1A OS=Rattus norvegicus GN=Acy1a PE=1 SV=1	Q6AYS7	46 kDa	0.0715202	-0.2	[0,0]	-0.1	0	0.1	-0.1	0	0.1	-0.2	0	0.2	-0.2	-0.3	-0.1	-0.2	-0.4	-0.1	-0.1	-0.4	-0.1
Glycerol kinase OS=Rattus norvegicus GN=Gk PE=2 SV=1	Q63060	57 kDa	0.0728834	-0.07	[0,0]	-0.2	0.3	0	-0.1	0.1	0.1	-0.1	0.1	0.1	-0.1	-0.3	-0.2	-0.1	-0.1	0	0	-0.1	0
Cytosolic non-specific dipeptidase OS=Rattus norvegicus GN=Cndp2 PE=1 SV=1	Q6Q0N1	53 kDa	0.0734558	-0.31	[0,0]	0	-0.3	0.2	0.1	-0.3	0.3	0.1	-0.4	0.2	-0.3	-0.5	-0.2	-0.3	-0.6	-0.3	-0.3	-0.5	-0.2
Dipeptidyl peptidase 1 OS=Rattus norvegicus GN=Ctsc PE=1 SV=3	P80067	52 kDa	0.0740741	-0.14	[0,0]	0.1	-0.2	0.1	0.1	-0.2	0.1	0.1	-0.2	0.1	-0.1	-0.4	-0.1	-0.2	-0.3	-0.1	0	-0.3	0
Inhibin beta C chain OS=Rattus norvegicus GN=Inhbc PE=2 SV=1	Q9WUK5	39 kDa	0.0746448	-0.28	[0,0]	0	-0.1	0.2	0	-0.2	0.2	-0.1	-0.1	0.2	-0.5	-0.3	-0.1	-0.6	-0.3	-0.1	-0.5	-0.3	0
Acid ceramidase OS=Rattus norvegicus GN=Asah1 PE=2 SV=1	Q6P7S1	44 kDa	0.0752951	-0.22	[0,0]	-0.2	0.1	0.2	-0.3	0.1	0.2	-0.3	0.1	0.2	-0.3	-0.4	-0.1	-0.2	-0.4	-0.1	-0.2	-0.4	-0.1
Integrin beta-1 OS=Rattus norvegicus GN=Itgb1 PE=2 SV=1	P49134	88 kDa	0.0769112	-0.21	[0,0]	0	-0.2	0.3	-0.1	-0.2	0.3	0	-0.2	0.3	-0.1	-0.1	-0.1	-0.1	-0.1	-0.2	-0.3	-0.2	-0.2
ADAMTS-like protein 4 OS=Rattus norvegicus GN=Adamtsl4 PE=2 SV=1	Q4FZU4	113 kDa	0.0772443	-0.2	[0,0]	0.1	-0.3	0.1	0.1	-0.3	0.1	0.1	-0.1	0	-0.1	-0.2	0.1	-0.3	-0.7	-0.2	-0.1	-0.4	-0.3
Hemoglobin subunit beta-1 OS=Rattus norvegicus GN=Hbb PE=1 SV=3	P02091	16 kDa	0.0772714	-1.2	[0,-1]	-0.1	-1.3	0.7	0	-1.1	0.6	0	-1.5	0.7	-1.9	-1.6	-1.1	-1.6	-1.4	-0.9	-2	-1.8	-1.1
C-type lectin domain family 4 member F OS=Rattus norvegicus GN=Clec4f PE=1 SV=1	P10716	61 kDa	0.0775081	-0.13	[0,0]	0	0	0	0	0	0	0	-0.1	0.1	0.2	0.4	0	-0.3	0	-0.1	-0.5	-0.4	-0.3
Carboxypeptidase E OS=Rattus norvegicus GN=Cpe PE=2 SV=1	P15087	53 kDa	0.0784875	-0.16	[0,0]	0	0	0	0	0	0.1	-0.1	-0.1	0.2	-0.3	-0.1	0	-0.2	-0.2	0.1	-0.4	-0.4	-0.1
Cadherin-6 OS=Rattus norvegicus GN=Cdh6 PE=2 SV=1	P55280	88 kDa	0.0784875	-0.19	[0,0]	0.1	-0.1	0	0.1	-0.1	0	0.1	-0.2	0	-0.2	-0.3	-0.2	-0.2	-0.3	-0.2	-0.1	-0.2	-0.1
Prostaglandin reductase 2 OS=Rattus norvegicus GN=Ptgr2 PE=2 SV=2	Q5BK81	38 kDa	0.0791512	-0.11	[0,0]	0.1	-0.1	0	0.1	-0.1	0	0	-0.1	0	-0.1	-0.2	-0.1	-0.1	-0.2	-0.1	0	-0.2	-0.1
Ubiquitin-conjugating enzyme E2 N OS=Rattus norvegicus GN=Ube2n PE=1 SV=1	Q9EQX9	17 kDa	0.0794076	-0.34	[0,0]	0	-0.2	0.2	0	-0.2	0.2	0	-0.2	0.2	-0.1	-0.9	-0.2	-0.1	-1	-0.3	0	-0.9	-0.2
Complement component C6 OS=Rattus norvegicus GN=C6 PE=2 SV=1	Q811M5	105 kDa	0.0802582	-0.21	[0,0]	0	-0.2	0.3	0	-0.3	0.2	0.1	-0.2	0.1	-0.2	-0.6	0	-0.1	-0.7	-0.1	-0.1	-0.4	-0.1
Glypican-3 OS=Rattus norvegicus GN=Gpc3 PE=1 SV=1	P13265	67 kDa	0.0805772	-0.41	[0,0]	-0.1	-0.2	0.3	0	-0.3	0.4	-0.1	-0.3	0.4	-0.5	-0.6	0	-0.5	-0.8	0	-0.6	-0.6	-0.1
Calmodulin OS=Rattus norvegicus GN=Calm1 PE=1 SV=2	P62161	17 kDa	0.0818579	-0.32	[0,0]	0	-0.2	0.3	0	-0.3	0.2	0	-0.2	0.2	0	-0.7	-0.3	-0.1	-0.7	-0.4	-0.1	-0.5	-0.3
Semaphorin-5A OS=Rattus norvegicus GN=Sema5a PE=1 SV=1	D3ZTD8	120 kDa	0.0824615	-0.09	[0,0]	-0.1	-0.1	0.2	0	0	0.1	-0.1	0	0.1	-0.4	-0.2	0.1	-0.1	-0.1	-0.1	-0.2	0.1	0
Protein S100-A6 OS=Rattus norvegicus GN=S100a6 PE=1 SV=3	P05964	10 kDa	0.0825585	0.51	[0,1]	-0.1	0.2	-0.2	-0.1	0.3	-0.2	0	0.2	-0.2	1.1	0.6	0.2	1.1	0.5	0.1	1.2	0.5	0.3
Keratin, type II cytoskeletal 1 OS=Rattus norvegicus GN=Krt1 PE=2 SV=1	Q6IMF3	65 kDa	0.0839967	0.47	[0,1]	-0.2	-0.2	0.6	-0.2	-0.1	0.6	-0.2	-0.1	0.5	0.4	0.5	0.6	0.5	0.6	0.7	0.4	0.5	0.7
Procollagen C-endopeptidase enhancer 1 OS=Rattus norvegicus GN=Pcolce PE=2 SV=1	O08628	50 kDa	0.0843761	-0.17	[0,0]	-0.1	0.1	0	-0.1	0	0.1	-0.1	0.1	0.1	-0.1	-0.3	0	-0.1	-0.5	-0.1	-0.1	-0.4	-0.2
Protein FAM198B OS=Rattus norvegicus GN=Fam198b PE=2 SV=1	Q6P7B4	58 kDa	0.0847895	-0.37	[0,0]	-0.3	0.1	0.1	-0.2	-0.1	0.1	No data	No data	No data	-0.7	-0.1	0	-0.7	-0.4	-0.1	No data	No data	No data
Putative phospholipase B-like 2 OS=Rattus norvegicus GN=Plbd2 PE=1 SV=2	Q4QQW8	65 kDa	0.084995	0.26	[0,0]	0	0	0	0	0	0	0.1	0	-0.1	0.2	0.1	0.4	0.3	0.1	0.4	0.3	0.2	0.4
Protein-glutamine gamma-glutamyltransferase 4 OS=Rattus norvegicus GN=Tgm4 PE=1 SV=2	Q99041	76 kDa	0.0850124	0.92	[0,1]	0.2	0	-0.2	0.3	-0.1	-0.2	0.2	0	-0.2	0.5	0.9	2.2	0.5	0.8	2.1	0.5	0.8	2.1
Osteopontin OS=Rattus norvegicus GN=Spp1 PE=1 SV=2	P08721	35 kDa	0.0858256	-0.48	[0,-1]	0	-0.3	0.3	0	-0.3	0.3	0	-0.3	0.3	-1.1	-0.7	0	-1	-0.6	0	-1	-0.6	0
Aflatoxin B1 aldehyde reductase member 2 OS=Rattus norvegicus GN=Akr7a2 PE=1 SV=2	Q8CG45	41 kDa	0.0862969	-0.11	[0,0]	-0.1	-0.1	0.2	0	-0.1	0.1	0	-0.1	0.1	-0.2	-0.2	0.1	-0.3	-0.2	0	-0.2	-0.1	0.1
Misshapen-like kinase 1 OS=Rattus norvegicus GN=Mink1 PE=1 SV=2	F1LP90	150 kDa	0.0873027	0.37	[0,0]	-0.1	-0.3	0.4	0	-0.4	0.4	-0.1	-0.3	0.4	-0.1	0.3	0.3	0.6	0.3	0.9	0.1	0.5	0.3
72 kDa type IV collagenase OS=Rattus norvegicus GN=Mmp2 PE=2 SV=2	P33436	74 kDa	0.0877617	-0.62	[0,-1]	-0.1	-0.3	0.6	-0.1	-0.3	0.6	-0.1	-0.4	0.6	-0.8	-0.9	-0.1	-0.8	-1	-0.2	-0.7	-0.9	-0.2
Betaine--homocysteine S-methyltransferase 1 OS=Rattus norvegicus GN=Bhmt PE=1 SV=1	O09171	45 kDa	0.0877617	-0.09	[0,0]	-0.1	0.1	0	-0.1	0	0	-0.1	0.1	0	-0.3	0	-0.1	-0.2	0	0	-0.3	0.1	-0.1
Transthyretin OS=Rattus norvegicus GN=Ttr PE=1 SV=1	P02767	16 kDa	0.0877617	-0.12	[0,0]	0.1	0	-0.1	0.1	-0.1	0	0.1	-0.1	0	-0.1	-0.2	0.1	-0.1	-0.3	0.1	-0.1	-0.3	0
Ribonuclease inhibitor OS=Rattus norvegicus GN=Rnh1 PE=1 SV=2	P29315	50 kDa	0.0878466	0.13	[0,0]	0.1	-0.1	0	0	-0.1	0.1	0	-0.1	0.1	0.2	0.3	0	0.1	0.3	0.1	0.1	0.3	0
Galectin-1 OS=Rattus norvegicus GN=Lgals1 PE=1 SV=2	P11762	15 kDa	0.0892885	0.43	[0,0]	0	-0.1	0.1	0.1	-0.3	0.1	-0.1	0	0.1	0	0.6	0.6	0	0.8	0.5	0	0.7	0.6
6-phosphogluconolactonase OS=Rattus norvegicus GN=Pgls PE=1 SV=1	P85971	27 kDa	0.0900759	-0.17	[0,0]	-0.1	0.1	0	-0.1	0.2	-0.1	-0.1	0.1	0	-0.3	-0.1	-0.2	-0.3	0	-0.2	-0.3	-0.1	-0.3
Macrophage-capping protein OS=Rattus norvegicus GN=Capg PE=1 SV=1	Q6AYC4	39 kDa	0.0917316	0.38	[0,0]	0.1	0	-0.1	0.1	0	-0.1	0.1	0	-0.1	0.7	0.2	0.3	0.7	0.1	0.1	0.8	0.3	0.3
Long-chain-fatty-acid--CoA ligase 3 OS=Rattus norvegicus GN=Acsl3 PE=1 SV=1	Q63151	80 kDa	0.092037	-0.1	[0,0]	0	0	0	0.1	-0.1	0	0.1	0	-0.1	-0.2	-0.3	-0.1	-0.1	-0.1	0.1	0	0	0
Protein lin-7 homolog C OS=Rattus norvegicus GN=Lin7c PE=1 SV=1	Q792I0	22 kDa	0.0924246	-0.29	[0,0]	-0.1	-0.1	0.2	-0.1	-0.1	0.2	0	-0.2	0.2	-0.2	-0.4	0	-0.2	-0.6	-0.1	-0.3	-0.6	-0.2
Cysteine sulfinic acid decarboxylase OS=Rattus norvegicus GN=Csad PE=1 SV=1	Q64611	55 kDa	0.0926802	-0.63	[0,-1]	-0.1	1	-0.4	-0.1	1.1	-0.3	-0.1	0.5	-0.4	-0.3	-0.8	-0.7	-0.3	-0.8	-0.9	-0.5	-0.7	-0.7
Elongation factor 1-alpha 1 OS=Rattus norvegicus GN=Eef1a1 PE=2 SV=1	P62630	50 kDa	0.0932933	-0.25	[0,0]	-0.1	-0.2	0.2	0	-0.2	0.2	-0.1	-0.1	0.2	0.1	-0.2	-0.1	-0.3	-0.5	-0.2	-0.2	-0.5	-0.2
Zinc-alpha-2-glycoprotein OS=Rattus norvegicus GN=Azgp1 PE=2 SV=1	Q63678	34 kDa	0.0937183	0.27	[0,0]	0.3	-0.1	-0.1	0.3	-0.1	-0.1	0.3	-0.1	-0.1	0.5	0.2	0.3	0.4	0.1	0.2	0.4	0.2	0.2
Plasma alpha-L-fucosidase OS=Rattus norvegicus GN=Fuca2 PE=2 SV=1	Q6AYS4	53 kDa	0.0945018	-0.04	[0,0]	0.1	-0.1	0.1	0.1	-0.2	0.1	0.1	-0.2	0.1	0	0	0.2	-0.1	-0.2	0	-0.1	0	0.1
Phosphoglucomutase-1 OS=Rattus norvegicus GN=Pgm1 PE=2 SV=2	P38652	61 kDa	0.0945018	-0.13	[0,0]	-0.1	0.1	0	-0.1	0.1	0	-0.3	0.2	0.1	0	-0.4	-0.3	-0.1	-0.2	-0.2	-0.1	-0.1	0
Sulfated glycoprotein 1 OS=Rattus norvegicus GN=Psap PE=1 SV=1	P10960	61 kDa	0.0945018	-0.26	[0,0]	0	-0.1	0.1	0	-0.1	0.1	0	-0.1	0.2	-0.4	-0.3	0	-0.5	-0.4	0	-0.4	-0.3	0
G-protein coupled receptor 56 OS=Rattus norvegicus GN=Gpr56 PE=2 SV=1	Q8K3V3	77 kDa	0.0945018	0.19	[0,0]	No data	No data	No data	0	0.1	-0.1	-0.1	-0.1	0.2	No data	No data	No data	0.2	0.2	0.1	0.6	0.2	0
Cluster of Ras-related protein Rab-14 OS=Rattus norvegicus GN=Rab14 PE=2 SV=3 (P61107)	P61107 [7]	24 kDa	0.0945018	-0.18	[0,0]	-0.1	0	0.1	-0.1	0	0.1	-0.1	0	0.1	-0.2	-0.4	-0.1	-0.1	-0.4	-0.1	-0.1	-0.4	-0.1
P-selectin OS=Rattus norvegicus GN=Selp PE=2 SV=1	P98106	84 kDa	0.0958722	-0.14	[0,0]	0	-0.1	0.1	0.1	-0.1	0	0.1	-0.2	0.1	-0.1	-0.2	-0.2	-0.2	-0.1	-0.1	-0.2	-0.1	-0.1
Serine protease inhibitor A3M (Fragment) OS=Rattus norvegicus GN=Serpina3m PE=2 SV=1	Q63556	46 kDa	0.0962894	-0.09	[0,0]	0.1	0	-0.1	0.1	-0.1	0	0.1	-0.1	0	-0.1	0	0	-0.2	-0.1	-0.1	-0.2	-0.2	-0.1
Submandibular glandular kallikrein-9 OS=Rattus norvegicus GN=Klk9 PE=1 SV=1	P07647	28 kDa	0.0964258	0.16	[0,0]	-0.1	-0.2	0.4	-0.1	-0.1	0.3	-0.2	-0.2	0.4	0.1	-0.2	0.9	0.1	-0.3	0.8	0	-0.3	0.9
N(4)-(Beta-N-acetylglucosaminyl)-L-asparaginase OS=Rattus norvegicus GN=Aga PE=1 SV=2	P30919	37 kDa	0.0966285	0.21	[0,0]	0.2	0	-0.1	0.2	0	-0.1	0.2	-0.1	-0.1	0.4	0.2	0.3	0.3	0	0.2	0.2	0	0.4
Latent-transforming growth factor beta-binding protein 2 OS=Rattus norvegicus GN=Ltbp2 PE=2 SV=1	O35806	190 kDa	0.0966889	-0.2	[0,0]	0.2	-0.2	0	0.2	-0.2	0	0.1	-0.1	0	-0.3	-0.3	-0.1	-0.1	-0.4	-0.1	-0.1	-0.4	0
Isoamyl acetate-hydrolyzing esterase 1 homolog OS=Rattus norvegicus GN=Iah1 PE=2 SV=2	Q711G3	28 kDa	0.097569	-0.23	[0,0]	-0.1	-0.1	0.2	-0.1	-0.2	0.3	-0.1	-0.1	0.2	-0.3	-0.6	-0.1	-0.2	-0.6	0	-0.2	-0.3	-0.1
Glutathione S-transferase alpha-4 OS=Rattus norvegicus GN=Gsta4 PE=1 SV=2	P14942	26 kDa	0.0977714	-0.26	[0,0]	-0.1	-0.2	0.4	-0.1	-0.2	0.3	-0.1	-0.2	0.4	-0.6	-0.4	-0.2	-0.2	-0.4	-0.1	-0.4	-0.1	-0.1
Retinol-binding protein 4 OS=Rattus norvegicus GN=Rbp4 PE=1 SV=1	P04916	23 kDa	0.0984107	0.19	[0,0]	0.1	0.1	-0.2	0	0.1	-0.1	0	0.2	-0.1	0	0.5	0.3	-0.1	0.3	0.3	0	0.3	0.2
Syntaxin-binding protein 2 OS=Rattus norvegicus GN=Stxbp2 PE=2 SV=1	Q62753	67 kDa	0.0999885	-0.33	[0,0]	-0.1	-0.2	0.3	-0.1	-0.2	0.3	-0.3	0.1	0.2	-0.5	-0.8	-0.2	-0.5	-1	-0.1	-0.2	-0.6	0.2
Sialate o-acetylesterase (Fragments) OS=Rattus norvegicus GN=Siae PE=1 SV=1	P82450	7 kDa	0.100923	-0.15	[0,0]	0.2	-0.2	0.1	0.1	-0.2	0.1	0.1	-0.2	0.1	0	-0.3	-0.1	-0.1	-0.4	-0.1	0	-0.3	-0.1
Calcium-regulated heat stable protein 1 OS=Rattus norvegicus GN=Carhsp1 PE=1 SV=1	Q9WU49	16 kDa	0.100923	-0.36	[0,0]	0	-0.3	0.2	0	-0.3	0.3	0	-0.2	0.3	-0.5	-0.8	0	-0.4	-0.7	0	-0.5	-0.7	0
Heat shock cognate 71 kDa protein OS=Rattus norvegicus GN=Hspa8 PE=1 SV=1	P63018	71 kDa	0.101388	-0.18	[0,0]	0	-0.2	0.1	0	-0.1	0.2	0	-0.1	0.2	-0.1	-0.4	-0.1	-0.1	-0.4	-0.1	-0.1	-0.5	-0.1
Neutrophil gelatinase-associated lipocalin OS=Rattus norvegicus GN=Lcn2 PE=1 SV=1	P30152	23 kDa	0.101419	0.19	[0,0]	-0.1	0	0.1	-0.1	0	0.1	-0.1	-0.1	0.1	0.3	0.1	0.2	0.2	0.2	0.2	0.2	0	0.2
Stress-induced-phosphoprotein 1 OS=Rattus norvegicus GN=Stip1 PE=1 SV=1	O35814	63 kDa	0.101419	-0.24	[0,0]	-0.1	-0.2	0.3	0	-0.3	0.3	-0.1	-0.1	0.2	-0.2	-0.5	0	-0.4	-0.5	0.1	-0.2	-0.3	-0.2
Growth/differentiation factor 15 OS=Rattus norvegicus GN=Gdf15 PE=2 SV=1	Q9Z0J6	33 kDa	0.102146	-0.31	[0,0]	0.3	-0.3	0	0.3	-0.3	0	0.3	-0.3	0	-0.3	-0.4	-0.3	-0.2	-0.4	-0.2	-0.2	-0.4	-0.4
Dihydropteridine reductase OS=Rattus norvegicus GN=Qdpr PE=1 SV=1	P11348	26 kDa	0.102553	-0.14	[0,0]	-0.2	0.2	0	-0.1	0.1	0.1	-0.3	0.3	0.1	0	-0.3	-0.1	-0.1	-0.7	-0.2	0.1	-0.3	-0.1
Brain acid soluble protein 1 OS=Rattus norvegicus GN=Basp1 PE=1 SV=2	Q05175	22 kDa	0.102553	-0.63	[0,-1]	-0.2	-0.2	0.6	-0.2	-0.3	0.7	-0.2	-0.2	0.6	-1.2	-0.8	-0.1	-1.1	-0.9	-0.1	-1.1	-0.7	-0.1
Interleukin-4 receptor subunit alpha OS=Rattus norvegicus GN=Il4r PE=2 SV=2	Q63257	87 kDa	0.102553	-0.09	[0,0]	0	0	0	0	0.1	-0.1	0	0	0	-0.1	-0.2	0	0	-0.2	-0.1	0	-0.2	0
Receptor-type tyrosine-protein phosphatase S OS=Rattus norvegicus GN=Ptprs PE=1 SV=2	Q64605	212 kDa	0.102631	-0.19	[0,0]	0.1	-0.2	0.1	0.1	-0.2	0.1	0.1	-0.2	0.1	-0.1	-0.5	-0.1	-0.1	-0.4	-0.1	-0.2	-0.5	-0.1
Protein FAM3C OS=Rattus norvegicus GN=Fam3c PE=2 SV=1	Q810F4	24 kDa	0.103057	-0.24	[0,0]	-0.1	0.2	0	-0.2	0.4	-0.1	-0.3	0.4	-0.1	-0.4	0	-0.1	-0.5	0	-0.4	-0.6	-0.1	-0.3
Seminal vesicle secretory protein 2 OS=Rattus norvegicus GN=Svs2 PE=1 SV=1	P22006	46 kDa	0.105331	0.84	[0,1]	0.2	-0.3	0	0.2	-0.4	0.1	0.2	-0.4	0.1	1.3	-0.3	1.1	1.3	-0.3	1.1	1.3	-0.4	1
Sulfotransferase 1C2A OS=Rattus norvegicus GN=Sult1c2a PE=2 SV=2	Q9WUW9	35 kDa	0.106189	-0.53	[0,-1]	-0.1	-0.4	0.6	-0.1	-0.4	0.6	-0.1	-0.4	0.6	-0.8	-1	-0.1	-0.6	-1.2	-0.1	-0.6	-0.9	-0.1
C4b-binding protein alpha chain OS=Rattus norvegicus GN=C4bpa PE=2 SV=1	Q63514	62 kDa	0.107192	-0.14	[0,0]	0.1	-0.3	0.1	0.1	-0.3	0.2	0.1	-0.2	0.1	-0.1	-0.2	-0.1	-0.1	-0.2	-0.2	0	-0.3	-0.2
Uromodulin OS=Rattus norvegicus GN=Umod PE=2 SV=1	P27590	71 kDa	0.107192	-0.17	[0,0]	0	0.1	-0.1	0	0	0	0	0	0	-0.3	-0.1	-0.1	-0.3	-0.1	0	-0.3	-0.2	-0.1
Apolipoprotein A-I OS=Rattus norvegicus GN=Apoa1 PE=1 SV=2	P04639	30 kDa	0.107643	-0.28	[0,0]	0.4	-0.2	-0.1	0.4	-0.3	-0.1	0.4	-0.3	0	-0.2	-0.2	-0.3	-0.2	-0.4	-0.3	-0.2	-0.4	-0.3
Interleukin-1 receptor accessory protein OS=Rattus norvegicus GN=Il1rap PE=2 SV=1	Q63621	66 kDa	0.109036	-0.11	[0,0]	0.2	-0.2	0	0.2	-0.2	0	0.2	-0.2	0	-0.1	-0.1	0	-0.1	-0.1	-0.1	-0.1	-0.1	-0.1
L-lactate dehydrogenase B chain OS=Rattus norvegicus GN=Ldhb PE=1 SV=2	P42123	37 kDa	0.109653	-0.2	[0,0]	0.1	-0.3	0.1	0.1	-0.2	0	0.2	-0.3	0.1	-0.1	-0.4	-0.1	-0.2	-0.4	-0.1	-0.1	-0.4	-0.1
Prostasin OS=Rattus norvegicus GN=Prss8 PE=2 SV=3	Q9ES87	37 kDa	0.109653	0.14	[0,0]	0	-0.2	0.2	0.1	-0.2	0.1	0	-0.2	0.1	0.1	0.3	0.2	0	0	0.1	0.2	0.4	0.2
Prostatic glandular kallikrein-6 OS=Rattus norvegicus GN=Klk6 PE=2 SV=1	P36374	29 kDa	0.110802	0.89	[0,1]	0.3	-0.7	0.1	0.3	-0.7	0.1	0.3	-0.6	0.1	1.3	-0.5	1.2	1.2	-0.5	1.2	1.2	-0.5	1.2
Aromatic-L-amino-acid decarboxylase OS=Rattus norvegicus GN=Ddc PE=1 SV=1	P14173	54 kDa	0.111491	0.25	[0,0]	0	0	0.1	-0.1	0.4	-0.3	-0.1	0.2	0	0.2	0.3	0.2	0.2	-0.2	-0.1	0.3	0.4	0.3
Dipeptidase 1 OS=Rattus norvegicus GN=Dpep1 PE=2 SV=2	P31430	46 kDa	0.111496	0.51	[0,1]	0.2	0.1	-0.3	0.1	0	-0.2	0.1	0.1	-0.2	1.3	0.4	0.3	1.4	0.3	0.1	1.5	0.5	0.2
4-trimethylaminobutyraldehyde dehydrogenase OS=Rattus norvegicus GN=Aldh9a1 PE=1 SV=1	Q9JLJ3	54 kDa	0.112061	-0.1	[0,0]	-0.1	-0.1	0.2	-0.1	0	0.2	-0.1	0	0.2	-0.1	-0.2	-0.1	-0.1	-0.2	-0.1	0	-0.2	-0.1
Complement C4 OS=Rattus norvegicus GN=C4 PE=1 SV=3	P08649	192 kDa	0.113162	0.43	[0,0]	-0.1	0	0	0	0	0	-0.1	0	0.1	0.3	0.8	0.3	0.3	0.9	0.3	0.3	0.9	0.3
Follistatin-related protein 3 OS=Rattus norvegicus GN=Fstl3 PE=2 SV=1	Q99PW7	27 kDa	0.114187	0.18	[0,0]	0	0	0	0	0	-0.1	0	0.1	0	-0.3	0.5	0.9	0.1	-0.2	0.4	0	0.3	0.9
Reticulon-4 receptor-like 2 OS=Rattus norvegicus GN=Rtn4rl2 PE=2 SV=1	Q80WD1	46 kDa	0.1151	-0.05	[0,0]	-0.1	0	0	-0.1	0	0.1	-0.1	0	0	0	0.1	0	-0.1	-0.1	-0.1	-0.1	-0.1	0
Striated muscle-specific serine/threonine-protein kinase OS=Rattus norvegicus GN=Speg PE=2 SV=2	Q63638	354 kDa	0.1151	0.12	[0,0]	0.1	0	-0.1	No data	No data	No data	-0.1	0.1	0	0.4	0	0.1	No data	No data	No data	0.2	0	0.1
Glyceraldehyde-3-phosphate dehydrogenase OS=Rattus norvegicus GN=Gapdh PE=1 SV=3	P04797	36 kDa	0.1151	-0.12	[0,0]	0	-0.2	0.1	0	-0.2	0.2	0	-0.1	0.1	-0.3	-0.3	0	-0.2	-0.4	0	-0.1	-0.1	0
Insulin-like growth factor-binding protein 2 OS=Rattus norvegicus GN=Igfbp2 PE=1 SV=3	P12843	33 kDa	0.11659	-0.32	[0,0]	-0.3	0.7	-0.1	-0.3	0.8	0	-0.3	0.6	-0.1	-0.1	-0.5	-0.4	0	-0.5	-0.4	-0.3	-0.4	-0.4
Ras-related protein Rab-7a OS=Rattus norvegicus GN=Rab7a PE=1 SV=2	P09527	24 kDa	0.11705	-0.1	[0,0]	-0.1	0	0.1	0	0	0.1	-0.1	-0.1	0.1	-0.1	-0.2	0.1	0.1	-0.1	-0.1	-0.1	-0.2	-0.1
D-dopachrome decarboxylase OS=Rattus norvegicus GN=Ddt PE=1 SV=3	P80254	13 kDa	0.11705	0.15	[0,0]	0	-0.1	0.1	0	-0.1	0.2	0	0	0.1	0.2	0	0.3	0.1	0	0.1	0.3	0	0.1
Solute carrier family 22 member 7 OS=Rattus norvegicus GN=Slc22a7 PE=1 SV=1	Q5RLM2	59 kDa	0.118171	-0.25	[0,0]	-0.3	0.1	0.5	-0.3	0.1	0.5	-0.3	0	0.5	-0.4	-0.3	-0.2	-0.4	-0.2	-0.1	-0.3	-0.2	-0.1
Complement C1s subcomponent OS=Rattus norvegicus GN=C1s PE=2 SV=2	Q6P6T1	77 kDa	0.11862	0.15	[0,0]	-0.1	0.1	0	0	0	0	0	0.1	0	0.3	0.2	0	0.2	0.1	0	0.3	0.2	0.1
Class I histocompatibility antigen, Non-RT1.A alpha-1 chain OS=Rattus norvegicus GN=RT1-Aw2 PE=1 SV=1	P15978	37 kDa	0.119031	0.2	[0,0]	0	-0.1	0.1	0	-0.1	0.1	0	-0.2	0.2	0	0.5	0.1	0.1	0.4	0.2	0.1	0.4	0.1
Collectin-12 OS=Rattus norvegicus GN=Colec12 PE=2 SV=1	Q4V885	82 kDa	0.120873	0.12	[0,0]	0	-0.1	0.2	0	-0.2	0.1	0	-0.1	0.1	0.1	-0.1	0.2	0	-0.1	0.2	0.2	0	0.3
Thioredoxin-dependent peroxide reductase, mitochondrial OS=Rattus norvegicus GN=Prdx3 PE=1 SV=2	Q9Z0V6	28 kDa	0.120991	-0.11	[0,0]	-0.1	0	0	-0.1	0.1	0	-0.1	0	0.1	-0.1	-0.3	0	-0.1	-0.3	-0.1	0	-0.3	0
Cluster of Keratin, type II cytoskeletal 8 OS=Rattus norvegicus GN=Krt8 PE=1 SV=3 (Q10758)	Q10758 [5]	54 kDa	0.12441	0.01	[0,0]	0	0	0	-0.1	0	0.1	-0.1	-0.1	0.2	-0.1	0	-0.1	0	-0.1	0.1	0	-0.1	-0.1
N(G),N(G)-dimethylarginine dimethylaminohydrolase 2 OS=Rattus norvegicus GN=Ddah2 PE=1 SV=1	Q6MG60	30 kDa	0.12441	-0.2	[0,0]	0	0	0	0.1	0.1	-0.1	0.2	-0.2	0.1	-0.6	-0.6	-0.1	-0.2	-0.3	0	-0.3	-0.5	0.1
C-type lectin domain family 2 member D11 OS=Rattus norvegicus GN=Clec2d11 PE=2 SV=1	Q0H8B9	24 kDa	0.125252	-0.24	[0,0]	-0.1	0.1	0	0	0.1	0	-0.1	0.2	-0.1	-0.3	0.1	-0.4	-0.4	0.1	-0.4	-0.4	0	-0.4
Mu-crystallin homolog OS=Rattus norvegicus GN=Crym PE=1 SV=1	Q9QYU4	34 kDa	0.125408	-0.05	[0,0]	0	0	0	0	0	0	0	0	0	-0.1	0	0.1	0	-0.1	0.1	-0.1	-0.1	0
Fibrinogen beta chain OS=Rattus norvegicus GN=Fgb PE=1 SV=4	P14480	54 kDa	0.125408	0.27	[0,0]	0.2	0	-0.2	0.3	-0.1	-0.2	0.3	-0.1	-0.2	0.5	0.3	0.1	0.5	0.1	0.1	0.6	0.2	0.1
Secreted phosphoprotein 24 OS=Rattus norvegicus GN=Spp2 PE=2 SV=2	Q62740	23 kDa	0.125525	-0.23	[0,0]	0.3	-0.3	0	0.2	-0.3	0.1	0.2	-0.3	0.1	-0.1	-0.5	-0.1	-0.1	-0.7	-0.2	0	-0.6	-0.2
Tyrosine-protein kinase Yes OS=Rattus norvegicus GN=Yes1 PE=1 SV=1	F1LM93	60 kDa	0.129404	-0.34	[0,0]	-0.1	-0.2	0.3	0	-0.2	0.2	-0.2	-0.1	0.3	-0.3	-0.8	0.1	-0.3	-0.8	0.1	-0.4	-0.9	0
Alpha-2-macroglobulin receptor-associated protein OS=Rattus norvegicus GN=Lrpap1 PE=1 SV=2	Q99068	42 kDa	0.129453	-0.16	[0,0]	0.1	-0.4	0.2	0	-0.2	0.2	0	-0.2	0.2	-0.1	-0.2	0	-0.2	-0.4	-0.1	-0.2	-0.3	-0.1
Peroxiredoxin-5, mitochondrial OS=Rattus norvegicus GN=Prdx5 PE=1 SV=1	Q9R063	22 kDa	0.129754	-0.11	[0,0]	-0.1	-0.1	0.2	0	-0.1	0.1	-0.1	-0.1	0.2	-0.1	-0.3	-0.1	-0.1	-0.2	0	0	-0.2	-0.1
Dentin matrix acidic phosphoprotein 1 OS=Rattus norvegicus GN=Dmp1 PE=2 SV=1	P98193	53 kDa	0.13238	0.41	[0,0]	0.3	-0.6	0.1	0	0	0	-0.1	0.5	0.1	0.1	-0.2	0.6	0.8	-0.1	0.9	1.3	0	0.9
Cluster of Tubulin beta-5 chain OS=Rattus norvegicus GN=Tubb5 PE=1 SV=1 (P69897)	P69897 [3]	50 kDa	0.132662	-0.18	[0,0]	0.3	-0.1	-0.1	0.4	-0.2	-0.1	0.3	-0.2	-0.1	-0.1	-0.1	-0.2	-0.3	-0.5	-0.4	-0.1	-0.2	-0.2
WNT1-inducible-signaling pathway protein 1 OS=Rattus norvegicus GN=Wisp1 PE=2 SV=1	Q99PP0	41 kDa	0.132662	-0.15	[0,0]	0.2	-0.3	0.1	0.1	-0.4	0.3	0	-0.3	0.2	-0.1	0	-0.1	-0.4	-0.3	0	-0.3	-0.2	0.1
Endothelial cell-selective adhesion molecule OS=Rattus norvegicus GN=Esam PE=2 SV=1	Q6AYD4	42 kDa	0.132685	-0.32	[0,0]	-0.3	-0.1	0.3	-0.3	-0.1	0.3	-0.4	0	0.4	-0.5	-0.5	-0.2	-0.5	-0.4	-0.2	-0.5	-0.3	-0.1
Lamin-A OS=Rattus norvegicus GN=Lmna PE=1 SV=1	P48679	74 kDa	0.133	0.59	[0,1]	0	0.3	-0.2	-0.1	0.3	-0.1	0	0.1	-0.1	1.6	0.4	0.3	1.9	0.1	0.2	1.5	0.3	0.3
Guanine deaminase OS=Rattus norvegicus GN=Gda PE=1 SV=1	Q9WTT6	51 kDa	0.134484	0.53	[0,1]	No data	No data	No data	0	0	0	0.1	-0.2	0.1	No data	No data	No data	1.5	0.5	-0.1	2.3	1	-0.2
Acid sphingomyelinase-like phosphodiesterase 3a OS=Rattus norvegicus GN=Smpdl3a PE=2 SV=1	Q641Z7	50 kDa	0.135357	-0.23	[0,0]	-0.1	-0.1	0.3	-0.1	-0.1	0.3	-0.1	-0.2	0.3	-0.2	-0.7	-0.1	-0.2	-0.6	-0.1	-0.1	-0.5	0
Glyoxalase domain-containing protein 4 OS=Rattus norvegicus GN=Glod4 PE=1 SV=1	Q5I0D1	33 kDa	0.135705	-0.18	[0,0]	0.2	-0.3	0.1	0.2	-0.4	0.1	0.3	-0.4	0.1	-0.1	-0.4	-0.1	-0.1	-0.4	-0.2	-0.1	-0.4	-0.1
Protein disulfide-isomerase A3 OS=Rattus norvegicus GN=Pdia3 PE=1 SV=2	P11598	57 kDa	0.13602	0.15	[0,0]	0	0	0.1	-0.1	0	0.1	0	-0.1	0.1	0.2	0.1	0.3	0.2	-0.1	0.2	0.3	0.1	0.2
N(G),N(G)-dimethylarginine dimethylaminohydrolase 1 OS=Rattus norvegicus GN=Ddah1 PE=1 SV=3	O08557	31 kDa	0.137926	-0.21	[0,0]	-0.1	-0.1	0.2	-0.1	-0.2	0.4	-0.1	-0.2	0.3	-0.2	-0.5	0	-0.1	-0.5	0.2	-0.2	-0.5	0
Echinoderm microtubule-associated protein-like 2 OS=Rattus norvegicus GN=Eml2 PE=1 SV=1	Q6P6T4	71 kDa	0.138535	-0.08	[0,0]	0.1	0.1	-0.2	0	0.4	-0.3	-0.1	0.4	-0.2	0.1	0	0	0	-0.4	-0.4	0	-0.4	-0.3
Beta-microseminoprotein OS=Rattus norvegicus GN=Msmb PE=1 SV=1	P97580	13 kDa	0.140203	1.29	[0,1]	0.1	0.1	-0.2	0.2	0	-0.2	0.1	0.1	-0.2	0.1	1.3	3.4	0.2	1.5	3.7	0.2	1.4	3.4
RING finger protein 13 OS=Rattus norvegicus GN=Rnf13 PE=2 SV=1	Q66HG0	43 kDa	0.140359	-0.25	[0,0]	-0.1	0.6	-0.2	-0.1	0.4	-0.1	-0.2	0.4	-0.1	0.1	-0.1	-0.3	-0.2	-0.2	-0.4	-0.2	-0.2	-0.4
Neprilysin OS=Rattus norvegicus GN=Mme PE=1 SV=2	P07861	86 kDa	0.142916	-0.24	[0,0]	-0.1	-0.1	0.2	-0.1	-0.2	0.3	-0.1	-0.1	0.3	-0.3	-0.4	0	-0.4	-0.5	0	-0.3	-0.5	0.1
Vitamin K-dependent protein S OS=Rattus norvegicus GN=Pros1 PE=2 SV=1	P53813	75 kDa	0.143318	-0.14	[0,0]	0	-0.1	0.1	0	-0.1	0.1	0	-0.1	0.2	-0.2	-0.4	0.1	-0.1	-0.3	0.1	-0.2	-0.5	0
Cluster of 14-3-3 protein zeta/delta OS=Rattus norvegicus GN=Ywhaz PE=1 SV=1 (P63102)	P63102 [5]	28 kDa	0.143932	-0.14	[0,0]	0	-0.2	0.1	-0.1	-0.1	0.1	0	-0.2	0.2	0	-0.3	-0.1	0	-0.3	-0.1	0	-0.3	-0.1
CD48 antigen OS=Rattus norvegicus GN=Cd48 PE=1 SV=1	P10252	28 kDa	0.145633	-0.3	[0,0]	0.2	0	-0.2	0.2	-0.1	-0.1	0.3	-0.1	-0.1	0	-0.4	-0.4	0	-0.4	-0.5	0	-0.5	-0.5
Apolipoprotein C-I OS=Rattus norvegicus GN=Apoc1 PE=2 SV=1	P19939	10 kDa	0.14756	-0.54	[0,-1]	-0.6	0.2	0.2	-0.6	0.2	0.2	-0.8	0.2	0.2	-1.7	-0.5	0.1	-1.6	-0.5	0	-1.9	-0.7	0.1
Hemojuvelin OS=Rattus norvegicus GN=Hfe2 PE=2 SV=1	Q8N7M5	45 kDa	0.148091	-0.02	[0,0]	0.1	-0.1	0	0.1	-0.2	0.1	0.1	-0.2	0.1	0	-0.1	0.1	0.1	-0.1	0.1	0	-0.1	0
Dihydrolipoyl dehydrogenase, mitochondrial OS=Rattus norvegicus GN=Dld PE=1 SV=1	Q6P6R2	54 kDa	0.149214	0.28	[0,0]	0.1	-0.1	-0.1	0.1	-0.1	0	No data	No data	No data	0.8	0.4	-0.1	0.6	0	0.1	No data	No data	No data
Isopentenyl-diphosphate Delta-isomerase 1 OS=Rattus norvegicus GN=Idi1 PE=2 SV=2	O35760	26 kDa	0.149559	0.28	[0,0]	0.1	0.1	-0.3	0.1	0.1	-0.2	0.2	0.1	-0.3	0.3	0.5	-0.1	0.3	0.6	-0.1	0.3	0.6	0
Carbonic anhydrase 2 OS=Rattus norvegicus GN=Ca2 PE=1 SV=2	P27139	29 kDa	0.1506	-0.14	[0,0]	0.1	-0.1	0	0	-0.1	0.1	0.1	-0.2	0.1	0.1	-0.4	-0.1	0	-0.6	-0.1	0.1	-0.4	-0.1
Cytoplasmic aconitate hydratase OS=Rattus norvegicus GN=Aco1 PE=1 SV=1	Q63270	98 kDa	0.151121	-0.15	[0,0]	-0.1	-0.2	0.3	0	-0.3	0.3	-0.1	-0.2	0.5	-0.2	-0.3	0	-0.3	-0.3	-0.1	-0.2	-0.4	0
Complement C5 (Fragment) OS=Rattus norvegicus GN=C5 PE=1 SV=2	P08650	9 kDa	0.151369	-0.2	[0,0]	0	-0.3	0.3	-0.1	-0.2	0.3	-0.1	-0.2	0.3	-0.3	-0.3	0	-0.3	-0.3	0	-0.3	-0.3	-0.1
14-3-3 protein epsilon OS=Rattus norvegicus GN=Ywhae PE=1 SV=1	P62260	29 kDa	0.152279	-0.16	[0,0]	0	-0.1	0.2	-0.1	-0.2	0.3	-0.1	-0.2	0.4	-0.1	-0.3	-0.1	-0.2	-0.4	-0.1	-0.1	-0.3	-0.1
Cluster of Nucleoside diphosphate kinase B OS=Rattus norvegicus GN=Nme2 PE=1 SV=1 (P19804)	P19804 [2]	17 kDa	0.153173	-0.08	[0,0]	0.2	-0.1	-0.1	0.1	-0.5	0.3	0.2	-0.6	0.2	0.1	-0.2	-0.1	-0.3	-0.5	0	-0.1	-0.2	-0.1
Protein-glutamine gamma-glutamyltransferase E OS=Rattus norvegicus GN=Tgm3 PE=2 SV=1	D4A5U3	77 kDa	0.154928	0.57	[0,1]	-0.3	0.3	0	-0.3	0.2	0	-0.5	0.3	0	2.3	0.3	0.4	2	0.3	0.4	2.5	0.3	0.4
E3 ubiquitin-protein ligase NEDD4 OS=Rattus norvegicus GN=Nedd4 PE=1 SV=1	Q62940	102 kDa	0.156965	-0.11	[0,0]	0	0	0	0	0	0	0	0	-0.1	-0.3	-0.2	-0.1	-0.2	0	-0.2	-0.2	0.3	0
Hydroxyacylglutathione hydrolase, mitochondrial OS=Rattus norvegicus GN=Hagh PE=1 SV=2	O35952	34 kDa	0.157648	-0.21	[0,0]	-0.1	-0.1	0.3	-0.2	-0.2	0.5	-0.2	-0.1	0.5	-0.4	-0.4	0.1	-0.5	-0.3	0	-0.3	-0.2	0.1
Fibulin-5 OS=Rattus norvegicus GN=Fbln5 PE=2 SV=1	Q9WVH8	50 kDa	0.1583	0.29	[0,0]	0.1	-0.3	0.2	0.1	-0.3	0.2	0.1	-0.3	0.2	0.1	0.1	0.7	0.1	0.1	0.8	0.1	0.2	0.8
45 kDa calcium-binding protein OS=Rattus norvegicus GN=Sdf4 PE=1 SV=1	Q91ZS3	42 kDa	0.159145	0.19	[0,0]	-0.1	0	0.1	-0.1	0	0.1	-0.1	0	0.1	0	0.3	0.3	0	0.3	0.3	0	0.4	0.3
Soluble calcium-activated nucleotidase 1 OS=Rattus norvegicus GN=Cant1 PE=1 SV=1	Q8K4Y7	46 kDa	0.159487	0.11	[0,0]	-0.1	0.2	0	-0.2	0.2	0	-0.2	0.2	0	0	0.3	0.2	0	0.3	0	0	0.3	0.1
CD276 antigen OS=Rattus norvegicus GN=Cd276 PE=2 SV=1	Q7TPB4	34 kDa	0.160566	-0.06	[0,0]	0	-0.2	0.2	0.1	-0.3	0.2	0.1	-0.3	0.2	-0.1	0	-0.2	-0.1	-0.2	0	-0.2	-0.1	0
Hemoglobin subunit alpha-1/2 OS=Rattus norvegicus GN=Hba1 PE=1 SV=3	P01946	15 kDa	0.16121	-0.41	[0,-1]	-0.1	-0.6	0.6	0	-0.7	0.6	0	-0.7	0.8	-1	-0.2	-0.5	-1	-0.3	-0.6	-1	-0.2	-0.5
Interleukin-1 receptor type 2 OS=Rattus norvegicus GN=Il1r2 PE=2 SV=1	P43303	46 kDa	0.163082	-0.11	[0,0]	-0.1	0.1	0.1	-0.1	0.1	0	0	0	0	-0.2	-0.1	0	-0.1	-0.1	-0.1	-0.1	-0.1	-0.1
Prothymosin alpha OS=Rattus norvegicus GN=Ptma PE=1 SV=2	P06302	12 kDa	0.166165	-0.32	[0,0]	0	-0.3	0.3	0	-0.4	0.4	0.1	-0.5	0.4	-0.6	0	-0.3	-0.8	-0.2	-0.3	-0.7	0.2	-0.2
Ig kappa chain C region, B allele OS=Rattus norvegicus PE=1 SV=1	P01835	12 kDa	0.167426	0.03	[0,0]	0	-0.1	0.1	0.1	-0.2	0.1	0	-0.2	0.1	0.2	-0.2	0.1	0.2	-0.2	0.1	0.1	-0.2	0.1
Serine protease hepsin OS=Rattus norvegicus GN=Hpn PE=2 SV=1	Q05511	45 kDa	0.167426	-0.15	[0,0]	0	-0.1	0.3	-0.1	-0.1	0.3	-0.1	-0.1	0.4	-0.2	-0.1	0	-0.2	0	-0.1	-0.2	-0.3	-0.2
Threonine synthase-like 2 OS=Rattus norvegicus GN=Thnsl2 PE=2 SV=1	Q5M7T9	54 kDa	0.168213	-0.13	[0,0]	-0.1	-0.1	0.2	-0.1	-0.1	0.1	0	-0.1	0.2	-0.2	-0.1	-0.1	-0.2	-0.2	0.1	-0.2	-0.2	-0.1
Probasin OS=Rattus norvegicus GN=Pbsn PE=1 SV=1	P15399	21 kDa	0.170369	0.56	[0,1]	-0.1	0	0.2	-0.1	0	0.2	-0.1	0	0.2	-0.3	0.7	2.7	-0.3	0.5	2.6	-0.2	0.6	2.8
Frizzled-1 OS=Rattus norvegicus GN=Fzd1 PE=2 SV=1	Q08463	71 kDa	0.172636	-0.03	[0,0]	0	-0.1	0.1	-0.1	0	0.1	-0.1	-0.1	0.2	-0.1	-0.1	0	0	0.1	0.3	-0.3	-0.4	-0.1
Vesicle-associated membrane protein 8 OS=Rattus norvegicus GN=Vamp8 PE=1 SV=1	Q9WUF4	11 kDa	0.172762	-0.09	[0,0]	0	0.1	-0.1	-0.1	0.3	-0.2	-0.1	0.2	-0.1	0	-0.1	0.2	-0.2	-0.8	-0.3	-0.2	-0.4	0.1
Gliomedin OS=Rattus norvegicus GN=Gldn PE=1 SV=1	Q80WL1	59 kDa	0.172824	0.13	[0,0]	0	0	-0.1	0	0	0	0.1	-0.1	0	0.1	0.1	0.5	0.1	0	0.4	-0.1	-0.1	0.3
Lysosomal acid phosphatase OS=Rattus norvegicus GN=Acp2 PE=1 SV=1	P20611	48 kDa	0.172947	-0.12	[0,0]	0.1	-0.2	0.1	0.1	-0.2	0.1	0	-0.1	0.1	-0.2	-0.1	-0.1	-0.2	-0.2	-0.1	-0.2	-0.1	-0.1
Glucose-6-phosphate isomerase OS=Rattus norvegicus GN=Gpi PE=1 SV=1	Q6P6V0	63 kDa	0.172947	-0.09	[0,0]	0.1	-0.2	0	0.1	-0.2	0	0.1	-0.2	0.1	-0.1	-0.1	0	-0.1	-0.2	-0.1	0	-0.1	-0.1
Choline transporter-like protein 4 OS=Rattus norvegicus GN=Slc44a4 PE=2 SV=1	Q6MG71	79 kDa	0.173446	-0.11	[0,0]	-0.1	-0.1	0.3	-0.2	0	0.3	-0.1	0	0.2	-0.2	-0.3	0.1	-0.3	-0.3	0	-0.2	0	0.1
Sorbitol dehydrogenase OS=Rattus norvegicus GN=Sord PE=1 SV=4	P27867	38 kDa	0.174321	0.07	[0,0]	0	-0.1	0	0	-0.1	0.1	0	-0.1	0.1	0.1	0.1	0	0.1	0.1	0.1	0.1	0	0.1
Ephrin-B1 OS=Rattus norvegicus GN=Efnb1 PE=1 SV=1	P52796	38 kDa	0.174321	0.14	[0,0]	No data	No data	No data	-0.1	0.2	-0.1	0	0.1	-0.1	No data	No data	No data	0.2	0.3	-0.1	0.2	0.3	0
Tumor necrosis factor receptor superfamily member 1B OS=Rattus norvegicus GN=Tnfrsf1b PE=2 SV=1	Q80WY6	50 kDa	0.174321	-0.1	[0,0]	0.1	-0.1	0	0.1	-0.1	0.1	0.1	-0.1	0	0	0.1	-0.1	-0.1	0	-0.1	-0.1	-0.1	-0.4
6-phosphogluconate dehydrogenase, decarboxylating OS=Rattus norvegicus GN=Pgd PE=1 SV=1	P85968	53 kDa	0.174321	-0.05	[0,0]	0.1	0.1	-0.1	0.1	0	0	0.1	-0.1	0	0.1	-0.1	-0.3	0.2	-0.2	-0.2	0.1	-0.2	-0.2
EGF-containing fibulin-like extracellular matrix protein 1 OS=Rattus norvegicus GN=Efemp1 PE=2 SV=1	O35568	55 kDa	0.174321	-0.16	[0,0]	0.1	-0.3	0.1	0.1	-0.2	0.1	0.1	-0.2	0.2	-0.2	-0.4	0	-0.1	-0.5	0	-0.2	-0.4	0.2
Beta-glucuronidase OS=Rattus norvegicus GN=Gusb PE=2 SV=1	P06760	75 kDa	0.174445	0.42	[0,1]	0	0	-0.1	0.1	0.1	-0.1	0.1	0	-0.1	-0.1	2.3	0.3	0	2.3	0.3	0	2.6	0.4
ATP synthase subunit alpha, mitochondrial OS=Rattus norvegicus GN=Atp5a1 PE=1 SV=2	P15999	60 kDa	0.175271	-0.22	[0,0]	-0.3	-0.1	0.9	-0.4	-0.1	1	-0.1	-0.1	0.6	-0.2	-0.7	-0.3	0	-0.6	-0.3	0.3	-0.4	-0.1
Ras-related protein Rab-11B OS=Rattus norvegicus GN=Rab11b PE=2 SV=4	O35509	24 kDa	0.175407	-0.1	[0,0]	0.1	-0.2	0.1	0	-0.2	0.2	0	-0.2	0.2	-0.1	0.1	0.1	-0.1	-0.4	0.1	-0.1	-0.3	-0.1
Cornifin-A OS=Rattus norvegicus GN=Sprr1a PE=2 SV=1	Q63532	17 kDa	0.175628	0.21	[0,0]	0	0	0.1	0	-0.2	0.1	0.1	-0.3	0.1	-0.1	0.9	0.2	0	0.7	0.3	0	0.8	0.2
Glutathione S-transferase alpha-3 OS=Rattus norvegicus GN=Gsta3 PE=1 SV=3	P04904	25 kDa	0.176392	-0.1	[0,0]	-0.1	-0.1	0.2	0	-0.1	0.1	0	-0.2	0.1	-0.1	-0.4	0.1	-0.1	-0.3	0.1	-0.1	-0.3	0
Ezrin OS=Rattus norvegicus GN=Ezr PE=1 SV=3	P31977	69 kDa	0.17643	-0.2	[0,0]	-0.1	-0.2	0.3	-0.1	-0.2	0.3	-0.1	-0.2	0.3	-0.3	-0.5	0.2	-0.3	-0.5	0.2	-0.3	-0.5	0.2
Cytochrome c, somatic OS=Rattus norvegicus GN=Cycs PE=1 SV=2	P62898	12 kDa	0.17668	0.32	[0,0]	0.2	-0.2	0	0.2	-0.3	0.1	0.2	-0.2	0	1.2	0.3	-0.2	1.3	0.1	-0.4	1.2	0.2	-0.2
Actin-related protein 3 OS=Rattus norvegicus GN=Actr3 PE=1 SV=1	Q4V7C7	47 kDa	0.177255	-0.09	[0,0]	0	-0.1	0.1	-0.2	0.2	0.1	0.1	-0.1	0	0.4	-0.4	-0.3	0	-0.8	-0.6	0.2	0.2	0.2
Histone H2B type 1 OS=Rattus norvegicus PE=1 SV=2	Q00715 (+1)	14 kDa	0.178956	0.28	[0,0]	0.3	0.1	-0.4	0.2	0.1	-0.3	0.2	-0.1	-0.1	1.3	-0.2	0.3	1.1	0	0.1	1.1	0	0.2
Protein YIPF3 OS=Rattus norvegicus GN=Yipf3 PE=2 SV=1	Q6TUD4	38 kDa	0.179228	-0.11	[0,0]	0	-0.2	0.2	-0.2	0.3	0	-0.1	0.5	0	-0.6	0	-0.1	-0.2	0	-0.1	-0.1	0	-0.1
Adenosine kinase OS=Rattus norvegicus GN=Adk PE=1 SV=3	Q64640	40 kDa	0.180564	-0.19	[0,0]	0	-0.2	0.2	0	-0.2	0.2	-0.1	-0.2	0.3	0.2	-0.7	-0.1	0	-0.7	-0.1	0.1	-0.6	-0.1
Neurogenic locus notch homolog protein 3 OS=Rattus norvegicus GN=Notch3 PE=2 SV=2	Q9R172	244 kDa	0.181516	0.17	[0,0]	-0.1	0	0.1	0	-0.2	0.3	0	-0.2	0.3	0.1	0.4	0.2	0	0.2	0.1	0	0.3	0.2
Serum amyloid P-component OS=Rattus norvegicus GN=Apcs PE=2 SV=2	P23680	26 kDa	0.182478	-0.02	[0,0]	0.2	-0.2	0	0.2	-0.2	0	0.2	-0.2	0	0.1	-0.1	0	0.1	-0.2	-0.1	0.1	-0.2	-0.1
Aspartoacylase-2 OS=Rattus norvegicus GN=Acy3 PE=2 SV=1	Q5M876	35 kDa	0.183681	-0.13	[0,0]	-0.2	0	0.2	-0.2	-0.1	0.2	-0.2	0.1	0.1	-0.2	-0.3	0.1	-0.2	-0.2	0.1	-0.3	-0.1	0
Calbindin OS=Rattus norvegicus GN=Calb1 PE=1 SV=2	P07171	30 kDa	0.185685	-0.37	[0,0]	0.6	-0.6	0	0.6	-0.6	0	0.6	-0.6	0	-0.4	-0.4	-0.5	-0.4	-0.5	-0.5	-0.4	-0.4	-0.4
Protein Z-dependent protease inhibitor OS=Rattus norvegicus GN=Serpina10 PE=2 SV=2	Q62975	50 kDa	0.18695	0.12	[0,0]	0.1	0	-0.1	0.1	0	-0.1	0.1	-0.1	0	0.2	0.3	0.2	0	0.1	0.1	0	0.2	0
Pyridoxal kinase OS=Rattus norvegicus GN=Pdxk PE=1 SV=1	O35331	35 kDa	0.18695	-0.04	[0,0]	0.1	0	-0.1	-0.1	0	0.1	-0.1	0	0.2	0	0.1	0.1	-0.2	-0.4	0	-0.1	-0.1	0.1
L-lactate dehydrogenase A chain OS=Rattus norvegicus GN=Ldha PE=1 SV=1	P04642	36 kDa	0.18695	-0.12	[0,0]	0.2	-0.2	0	0.2	-0.2	0.1	0.1	-0.1	0	0.1	-0.1	-0.3	0.1	-0.3	-0.4	0.2	-0.3	-0.3
Macrophage colony-stimulating factor 1 OS=Rattus norvegicus GN=Csf1 PE=2 SV=1	Q8JZQ0	62 kDa	0.18695	-0.13	[0,0]	0	-0.1	0.1	0.1	-0.1	0	0	-0.1	0.1	-0.2	-0.1	-0.2	-0.2	0	-0.2	-0.2	0	-0.2
Vitamin D-binding protein OS=Rattus norvegicus GN=Gc PE=1 SV=3	P04276	54 kDa	0.18695	-0.06	[0,0]	0	0	0	0	0	0	0	0	0	-0.1	-0.1	-0.1	-0.1	-0.1	0	0	0	0
Ceruloplasmin OS=Rattus norvegicus GN=Cp PE=2 SV=3	P13635	121 kDa	0.18695	-0.15	[0,0]	0.3	-0.2	-0.1	0.3	-0.2	-0.1	0.3	-0.2	-0.1	0	-0.2	-0.3	0	-0.2	-0.3	0	-0.2	-0.3
Deoxyribonuclease-1 OS=Rattus norvegicus GN=Dnase1 PE=2 SV=1	P21704	32 kDa	0.18695	0.12	[0,0]	0	0	0	0	0	0	-0.1	0	0.1	0	0.2	0.3	0	0.1	0.2	0	0.1	0.3
Myosin-Id OS=Rattus norvegicus GN=Myo1d PE=1 SV=3	Q63357	116 kDa	0.187321	-0.2	[0,0]	-0.2	-0.1	0.3	-0.1	-0.1	0.3	-0.2	-0.1	0.3	-0.4	-0.4	0.1	-0.3	-0.5	0.3	-0.4	-0.4	0.2
Alkaline phosphatase, tissue-nonspecific isozyme OS=Rattus norvegicus GN=Alpl PE=1 SV=2	P08289	58 kDa	0.187752	-0.29	[0,0]	-0.1	-0.3	0.4	-0.1	-0.3	0.4	-0.1	-0.3	0.4	-0.4	-0.7	0.1	-0.4	-0.7	0	-0.3	-0.7	0
Nitrilase homolog 1 OS=Rattus norvegicus GN=Nit1 PE=2 SV=1	Q7TQ94	32 kDa	0.188615	-0.11	[0,0]	-0.1	0.2	-0.1	-0.2	0.3	-0.1	-0.1	0.2	-0.1	-0.1	0	-0.1	-0.1	0	-0.2	-0.1	0.1	-0.2
Cathepsin Z OS=Rattus norvegicus GN=Ctsz PE=1 SV=2	Q9R1T3	34 kDa	0.189119	0.17	[0,0]	0.2	-0.3	0	0.2	-0.3	0.1	0.2	-0.2	0	0.1	0.2	0.2	0.2	0.2	0.1	0.2	0.2	0.2
WD repeat-containing protein 1 OS=Rattus norvegicus GN=Wdr1 PE=1 SV=3	Q5RKI0	66 kDa	0.189119	-0.08	[0,0]	0	0.1	-0.1	0.1	-0.1	0	0	0.1	0	0.1	-0.3	-0.3	0.2	-0.1	-0.1	0.2	-0.3	-0.3
Oncostatin-M-specific receptor subunit beta OS=Rattus norvegicus GN=Osmr PE=2 SV=1	Q65Z14	109 kDa	0.189879	-0.16	[0,0]	-0.2	0.6	0	-0.1	0.9	0	-0.2	1	0	-0.4	0	-0.2	-0.3	-0.1	-0.1	-0.3	0	-0.2
Laminin subunit beta-2 OS=Rattus norvegicus GN=Lamb2 PE=2 SV=1	P15800	196 kDa	0.190854	-0.15	[0,0]	0.1	-0.3	0.2	0.1	-0.3	0.1	0	-0.2	0.2	-0.2	-0.2	0	-0.1	-0.3	0	-0.2	-0.3	0
Guanine nucleotide-binding protein G(q) subunit alpha OS=Rattus norvegicus GN=Gnaq PE=2 SV=2	P82471	42 kDa	0.192752	-0.09	[0,0]	0.1	-0.2	0.1	0	-0.2	0.1	0.2	-0.2	0.1	-0.2	0	0.1	-0.1	-0.2	0	-0.3	-0.1	0
Tyrosine-protein kinase Mer OS=Rattus norvegicus GN=Mertk PE=2 SV=1	P57097	109 kDa	0.192752	-0.13	[0,0]	-0.4	0.2	0.2	-0.2	0.1	0.1	-0.2	0.1	0.1	0.1	-0.3	-0.1	0.1	-0.4	-0.2	0.1	-0.4	-0.2
Vacuolar protein sorting-associated protein 28 homolog OS=Rattus norvegicus GN=Vps28 PE=2 SV=1	B5DEN9	26 kDa	0.193061	-0.09	[0,0]	-0.2	0.3	0	-0.1	0.3	-0.1	-0.2	0.4	-0.1	0	-0.1	-0.1	0	-0.1	-0.2	0	0	-0.2
Ras-related protein Ral-B OS=Rattus norvegicus GN=Ralb PE=2 SV=1	P36860	23 kDa	0.193203	-0.23	[0,0]	0.1	-0.2	0.1	0.1	-0.3	0.1	0	-0.1	0.1	-0.3	-0.5	-0.1	-0.3	-0.5	0.1	-0.2	-0.4	0.1
Lumican OS=Rattus norvegicus GN=Lum PE=2 SV=1	P51886	38 kDa	0.195538	0.11	[0,0]	0.1	-0.1	0	0.1	-0.2	0.1	0	-0.2	0.2	0	0.5	0	-0.1	0.5	0	0	0.4	0.1
CD9 antigen OS=Rattus norvegicus GN=Cd9 PE=1 SV=2	P40241	25 kDa	0.199104	0.02	[0,0]	0	-0.1	0.1	0	-0.1	0	0	-0.1	0.1	-0.1	0	0.1	0	0	0.1	-0.1	0	0.1
Protein AMBP OS=Rattus norvegicus GN=Ambp PE=1 SV=1	Q64240	39 kDa	0.20997	0.12	[0,0]	0.2	-0.2	0	0.1	-0.2	0	0.1	-0.2	0	0.2	0	0.2	0.2	0	0.2	0.2	0	0.2
Serine/threonine-protein kinase N2 OS=Rattus norvegicus GN=Pkn2 PE=1 SV=2	O08874	112 kDa	0.210055	-0.26	[0,0]	-0.1	-0.2	0.4	0	-0.2	0.2	-0.2	-0.2	0.4	-0.3	-0.9	0.3	-0.2	-0.7	0.1	-0.1	-1.1	0.3
Rab GDP dissociation inhibitor alpha OS=Rattus norvegicus GN=Gdi1 PE=1 SV=1	P50398	51 kDa	0.210824	-0.06	[0,0]	-0.1	0.1	0	0	0.1	-0.1	0	0.1	-0.1	-0.1	0	-0.1	-0.1	0	-0.1	0	0.1	-0.2
Multiple epidermal growth factor-like domains protein 6 OS=Rattus norvegicus GN=Megf6 PE=1 SV=1	O88281	165 kDa	0.212902	-0.04	[0,0]	0.1	-0.3	0.2	0.1	-0.1	0	0.2	-0.2	0	0.9	-0.4	0	-0.1	-0.2	0	0.9	-0.3	0
Adenosine deaminase OS=Rattus norvegicus GN=Ada PE=2 SV=3	Q920P6	40 kDa	0.213054	0.22	[0,1]	-0.1	0.5	-0.3	0	0.5	-0.4	-0.1	0.4	-0.3	0.2	2.1	-0.3	0.2	2	-0.3	0.1	1.9	-0.5
C-1-tetrahydrofolate synthase, cytoplasmic OS=Rattus norvegicus GN=Mthfd1 PE=1 SV=3	P27653	101 kDa	0.213447	-0.12	[0,0]	-0.2	-0.1	0.2	-0.2	-0.1	0.2	-0.1	-0.1	0.2	-0.2	0	0	-0.2	0.1	0	-0.4	-0.2	-0.1
Retinol-binding protein 1 OS=Rattus norvegicus GN=Rbp1 PE=1 SV=2	P02696	16 kDa	0.219756	0.14	[0,0]	0.1	-0.1	0	0	-0.1	0.2	0	-0.1	0	0.2	0	0.4	0.1	-0.2	0.7	0.1	0	0.4
Heat shock 70 kDa protein 1A/1B OS=Rattus norvegicus GN=Hspa1a PE=2 SV=2	Q07439	70 kDa	0.220912	0.11	[0,0]	0.1	-0.1	0	0	0	0	0.1	-0.1	0	0	0.1	0.1	0.2	0.1	0.3	0.1	0	0.2
Transferrin receptor protein 1 (Fragment) OS=Rattus norvegicus GN=Tfrc PE=2 SV=1	Q99376	70 kDa	0.221969	-0.09	[0,0]	0.1	-0.2	0	0.1	-0.2	0.1	0.1	-0.2	0.2	-0.3	0	0	-0.3	0	-0.2	-0.3	0	0
Podocin OS=Rattus norvegicus GN=Nphs2 PE=1 SV=2	Q8K4G9	42 kDa	0.221969	0	[0,0]	-0.3	0	0.2	-0.2	0.1	0.1	-0.2	0	0.1	0.6	0.2	0.3	-0.1	0	-0.1	-0.1	0.1	0
Multiple inositol polyphosphate phosphatase 1 OS=Rattus norvegicus GN=Minpp1 PE=1 SV=3	O35217	55 kDa	0.222807	0.1	[0,0]	-0.1	0.1	0	-0.1	0	0.1	-0.1	0	0.1	0	0.1	0.2	0	0.1	0.2	0.1	0	0.2
PDZK1-interacting protein 1 OS=Rattus norvegicus GN=Pdzk1ip1 PE=2 SV=1	Q923S2	12 kDa	0.226487	-0.16	[0,0]	-0.3	0.1	0.2	-0.3	0.1	0.2	-0.3	0.1	0.2	-0.1	-0.3	-0.2	-0.3	-0.3	-0.2	0	-0.2	-0.1
Malate dehydrogenase, cytoplasmic OS=Rattus norvegicus GN=Mdh1 PE=1 SV=3	O88989	36 kDa	0.228076	-0.06	[0,0]	0	-0.2	0.1	0	-0.1	0.1	0.1	-0.2	0.1	0	-0.3	0	0	-0.2	0.1	-0.1	-0.4	0
Cell growth regulator with EF hand domain protein 1 OS=Rattus norvegicus GN=Cgref1 PE=1 SV=1	P97586	31 kDa	0.228076	-0.02	[0,0]	0	0	0	-0.1	0.1	0	0	0.1	-0.1	-0.2	-0.1	0.2	-0.2	0	0.2	-0.2	0	0.3
Aldehyde dehydrogenase, dimeric NADP-preferring OS=Rattus norvegicus GN=Aldh3a1 PE=1 SV=3	P11883	50 kDa	0.228626	-0.26	[0,0]	0.7	-0.3	-0.1	0.7	-0.3	-0.2	0.7	-0.3	-0.2	0.3	-0.2	-0.9	0.2	-0.2	-1	0.2	-0.4	-1
Cystatin-C OS=Rattus norvegicus GN=Cst3 PE=1 SV=2	P14841	15 kDa	0.228626	0.21	[0,0]	0	-0.1	0.1	0	0	0	0	-0.1	0.1	0.3	0	0.3	0.4	0.1	0.3	0.4	0	0.2
Apoptosis-inducing factor 1, mitochondrial OS=Rattus norvegicus GN=Aifm1 PE=1 SV=1	Q9JM53	67 kDa	0.2335	-0.1	[0,0]	0	-0.1	0.1	0.2	-0.2	0	0	-0.1	0.1	0.2	0	-0.1	0.2	-0.4	-0.6	0.1	-0.1	-0.3
Beta-hexosaminidase subunit beta OS=Rattus norvegicus GN=Hexb PE=2 SV=1	Q6AXR4	62 kDa	0.233802	0.1	[0,0]	0.1	-0.1	0	0.1	-0.2	0.1	0	-0.1	0.1	0.2	0.2	0.1	0.1	0	0.1	0.2	0	0.1
Urinary protein 3 OS=Rattus norvegicus PE=2 SV=1	P83121	11 kDa	0.233802	0	[0,0]	0	0	0	0	0	0.1	0	0	0	-0.1	-0.2	0.1	-0.1	-0.2	0.3	0	-0.1	0.2
Procollagen-lysine,2-oxoglutarate 5-dioxygenase 3 OS=Rattus norvegicus GN=Plod3 PE=2 SV=1	Q5U367	85 kDa	0.234264	-0.03	[0,0]	0.1	-0.1	0	0.1	-0.1	0	0.1	-0.3	0.1	0	-0.1	0	0.1	-0.1	-0.1	-0.1	-0.2	0
UMP-CMP kinase OS=Rattus norvegicus GN=Cmpk1 PE=1 SV=2	Q4KM73	22 kDa	0.234264	-0.07	[0,0]	0.1	-0.1	0	0.1	-0.2	0	0	0.1	-0.1	0.2	-0.5	0	0.2	-0.5	0	0.1	-0.4	-0.1
Phenazine biosynthesis-like domain-containing protein OS=Rattus norvegicus GN=Pbld PE=2 SV=1	Q68G31	32 kDa	0.236033	-0.05	[0,0]	-0.1	0.8	-0.2	-0.1	1.5	-0.4	-0.1	1.2	-0.4	0	-0.2	0	0.2	-0.3	0	0.2	-0.2	-0.2
Prostaglandin-H2 D-isomerase OS=Rattus norvegicus GN=Ptgds PE=1 SV=2	P22057	21 kDa	0.23831	0.12	[0,0]	0.1	0.1	-0.1	0.1	0	-0.1	0.1	0	-0.1	0.1	0.2	0.1	0.1	0.2	0.1	0.2	0.2	0
Major vault protein OS=Rattus norvegicus GN=Mvp PE=1 SV=4	Q62667	96 kDa	0.23831	-0.07	[0,0]	0	-0.1	0	0	-0.1	0	0	0	0.1	-0.2	0.1	-0.1	-0.2	0	-0.1	-0.2	0.1	-0.1
Transaldolase OS=Rattus norvegicus GN=Taldo1 PE=1 SV=2	Q9EQS0	37 kDa	0.239162	0.15	[0,0]	0	-0.2	0.2	0	-0.2	0.2	-0.1	-0.1	0.2	1.1	0	-0.2	1.1	-0.1	-0.2	1.2	0.1	-0.2
Glutathione S-transferase Mu 2 OS=Rattus norvegicus GN=Gstm2 PE=1 SV=2	P08010	26 kDa	0.239255	-0.15	[0,0]	0	-0.3	0.3	0	-0.3	0.2	0	-0.3	0.2	-0.2	-0.4	0.1	-0.2	-0.4	0.1	-0.2	-0.4	0.1
Selenium-binding protein 1 OS=Rattus norvegicus GN=Selenbp1 PE=1 SV=1	Q8VIF7	53 kDa	0.241943	0.22	[0,0]	-0.1	0	0.2	-0.2	0.1	0.1	-0.1	0	0.1	0.8	0.1	0.2	0.6	0	0	0.8	-0.2	0
Protein disulfide-isomerase OS=Rattus norvegicus GN=P4hb PE=1 SV=2	P04785	57 kDa	0.244125	0.06	[0,0]	0	-0.1	0.1	0	0	0	0	-0.1	0.1	0.2	-0.1	0	0.3	-0.2	-0.1	0.3	0	0
Amyloid-like protein 2 OS=Rattus norvegicus GN=Aplp2 PE=2 SV=2	P15943	87 kDa	0.244257	-0.09	[0,0]	-0.1	0.2	-0.1	-0.1	0	0.1	-0.1	0.1	0	0	-0.2	-0.3	-0.1	-0.3	0	0.3	-0.2	0.4
Cluster of Keratin, type II cytoskeletal 5 OS=Rattus norvegicus GN=Krt5 PE=1 SV=1 (Q6P6Q2)	Q6P6Q2 [4]	62 kDa	0.244555	0.06	[0,0]	0	-0.2	0.3	0	-0.2	0.4	-0.1	-0.2	0.5	0.1	0.1	0.4	0.2	0.1	0.1	0.2	0.3	0.4
40S ribosomal protein S27a OS=Rattus norvegicus GN=Rps27a PE=1 SV=1	P62982 (+3)	9 kDa	0.244621	-0.21	[0,0]	-0.1	-0.1	0.2	-0.1	-0.2	0.3	-0.1	-0.1	0.2	-0.3	-0.3	0.1	-0.4	-0.6	0.2	-0.4	-0.4	0.1
Dipeptidyl peptidase 4 OS=Rattus norvegicus GN=Dpp4 PE=1 SV=2	P14740	88 kDa	0.245884	-0.18	[0,0]	0.3	-0.4	0.1	0.3	-0.4	0.1	0.2	-0.4	0.1	0	-0.7	-0.1	0	-0.6	-0.1	0	-0.6	-0.1
Synaptic vesicle membrane protein VAT-1 homolog OS=Rattus norvegicus GN=Vat1 PE=1 SV=1	Q3MIE4	43 kDa	0.246955	-0.19	[0,0]	-0.2	-0.1	0.3	-0.1	-0.1	0.2	-0.2	-0.1	0.3	-0.4	-0.3	0.3	-0.4	-0.4	0.1	-0.3	-0.4	0.1
Cysteine-rich secretory protein 1 OS=Rattus norvegicus GN=Crisp1 PE=2 SV=1	P12020	28 kDa	0.248459	0.18	[0,0]	-0.2	-0.1	0.2	-0.3	0	0.3	-0.3	0	0.3	-0.5	0.2	1.3	-0.5	0.1	1.5	-0.4	0	1.6
Agrin OS=Rattus norvegicus GN=Agrn PE=1 SV=2	P25304	209 kDa	0.249434	0.1	[0,0]	0	0	0	0	0	0	0	0	0	0	0.3	0.1	-0.1	0.4	0.1	-0.1	0.3	0
Galectin-3-binding protein OS=Rattus norvegicus GN=Lgals3bp PE=1 SV=2	O70513	64 kDa	0.251953	0.12	[0,0]	-0.1	0	0.2	-0.2	0	0.2	-0.2	0	0.2	-0.3	1.2	0.1	-0.3	1.1	0	-0.3	1.1	0
Prostatic steroid-binding protein C2 OS=Rattus norvegicus GN=Psbpc2 PE=1 SV=1	P02781	13 kDa	0.252256	0.19	[0,0]	-0.3	0.1	0.2	-0.3	0.1	0.2	-0.3	0.1	0.2	0.2	-0.3	0.8	0.2	-0.4	0.8	0.2	-0.4	0.7
Acyl-CoA-binding protein OS=Rattus norvegicus GN=Dbi PE=1 SV=3	P11030	10 kDa	0.252469	-0.17	[0,0]	0.2	-0.2	0.1	-0.1	-0.2	0.2	0	-0.3	0.3	-0.4	-0.2	0.1	-0.3	-0.3	0.4	-0.8	-0.2	0.3
Lambda-crystallin homolog OS=Rattus norvegicus GN=Cryl1 PE=2 SV=3	Q811X6	35 kDa	0.253107	0.08	[0,0]	-0.1	0.1	0.1	-0.1	0	0.1	-0.1	0.1	0.1	0	0	0.3	-0.1	-0.1	0.2	0	0.1	0.3
Nucleobindin-2 OS=Rattus norvegicus GN=Nucb2 PE=2 SV=1	Q9JI85	50 kDa	0.253671	0.12	[0,0]	-0.2	0.2	0	-0.3	0.1	0.1	-0.2	0.1	0.1	0	0	0.7	-0.1	0	0.8	-0.1	0	0.7
Fibronectin type III domain-containing protein 1 OS=Rattus norvegicus GN=Fndc1 PE=2 SV=2	Q2Q0I9	194 kDa	0.253822	0.17	[0,0]	0.1	-0.3	0.2	0	-0.1	0.2	-0.1	-0.3	0.4	0.5	-0.3	0.7	-0.1	0.1	0.5	-0.1	-0.4	0.7
Cluster of T-kininogen 1 OS=Rattus norvegicus GN=Map1 PE=1 SV=2 (P01048)	P01048 [3]	48 kDa	0.256113	0.21	[0,0]	0.1	0	-0.1	0.1	0	-0.1	0.1	0	-0.1	0.4	0.2	-0.1	0.4	0.2	-0.1	0.4	0.2	-0.2
Major prion protein OS=Rattus norvegicus GN=Prnp PE=1 SV=2	P13852	28 kDa	0.257259	-0.17	[0,0]	0.1	-0.4	0.3	0	-0.4	0.3	0.1	-0.4	0.3	-0.2	-0.5	0.1	-0.2	-0.5	0.1	-0.2	-0.5	0.1
Growth arrest-specific protein 6 OS=Rattus norvegicus GN=Gas6 PE=1 SV=1	Q63772	75 kDa	0.257876	-0.06	[0,0]	0	-0.1	0.1	0	-0.1	0.1	-0.1	-0.1	0.1	-0.3	-0.2	0.2	-0.2	-0.2	0.2	-0.2	-0.2	0.1
Lysosomal thioesterase PPT2 OS=Rattus norvegicus GN=Ppt2 PE=2 SV=1	O70489	34 kDa	0.259259	-0.05	[0,0]	-0.1	0	0	0	0	0.1	-0.1	-0.1	0.2	0	-0.2	0	0	-0.2	-0.1	0	-0.1	0
Serine protease inhibitor Kazal-type 3 OS=Rattus norvegicus GN=Spink3 PE=1 SV=2	P09656	9 kDa	0.259842	0.14	[0,0]	-0.1	-0.2	0.2	-0.1	0	0.1	0	0	0.1	0.7	0	-0.2	1.3	-0.1	-0.4	1.2	-0.1	-0.2
Ephrin type-B receptor 6 OS=Rattus norvegicus GN=Ephb6 PE=2 SV=2	P0C0K7	109 kDa	0.263116	0.09	[0,0]	-0.2	0.1	0.1	0	0.1	-0.1	0.1	-0.1	0	-0.1	0	0.3	-0.1	0	0.1	0.1	0.4	0.3
Cluster of Putative lysozyme C-2 OS=Rattus norvegicus GN=Lyz2 PE=5 SV=1 (Q05820)	Q05820 [2]	17 kDa	0.263671	-0.32	[0,0]	0.2	-0.2	0	0.3	-0.5	0.1	0.1	-0.4	0.1	0.1	-0.3	0.3	0.1	-0.8	0.2	0.2	-0.4	0.2
Alpha-enolase OS=Rattus norvegicus GN=Eno1 PE=1 SV=4	P04764	47 kDa	0.264146	-0.12	[0,0]	0.1	-0.3	0.1	0.1	-0.3	0.1	0.1	-0.3	0.1	0.1	-0.3	-0.1	0.1	-0.3	-0.2	0.1	-0.3	-0.2
Dipeptidyl peptidase 3 OS=Rattus norvegicus GN=Dpp3 PE=1 SV=2	O55096	83 kDa	0.265089	0.14	[0,0]	0.1	-0.2	0.1	0.1	-0.2	0.1	0.1	-0.2	0.1	0.2	-0.2	0	0.4	-0.1	0.2	0.5	0	0.2
Malate dehydrogenase, mitochondrial OS=Rattus norvegicus GN=Mdh2 PE=1 SV=2	P04636	36 kDa	0.265603	0.08	[0,0]	0	0	0	0	0	0	0	0	0	1.2	-0.1	-0.3	1	0	-0.2	1.1	-0.1	-0.3
Chloride intracellular channel protein 1 OS=Rattus norvegicus GN=Clic1 PE=1 SV=1	Q6MG61	27 kDa	0.26584	0.07	[0,0]	-0.1	-0.1	0.2	-0.2	0	0.1	-0.3	0	0.3	0	0.1	0.2	0.1	0	0.2	0	-0.2	0.1
Ectonucleotide pyrophosphatase/phosphodiesterase family member 3 OS=Rattus norvegicus GN=Enpp3 PE=1 SV=2	P97675	99 kDa	0.26694	-0.11	[0,0]	0	-0.2	0.2	0	-0.1	0.2	0	-0.2	0.3	-0.3	-0.5	0	-0.1	-0.2	0.2	-0.1	-0.2	0.1
Cystatin-related protein 2 OS=Rattus norvegicus GN=Crp2 PE=2 SV=1	P22283	21 kDa	0.267549	0.26	[0,0]	-0.3	0	0.4	-0.3	-0.1	0.5	-0.3	-0.1	0.5	0.1	0	1.1	0.1	-0.2	1.1	0	-0.1	1.1
Cadherin-17 OS=Rattus norvegicus GN=Cdh17 PE=2 SV=1	P55281	92 kDa	0.268296	0.45	[0,0]	0.5	0	-0.6	0.5	0	-0.9	0.6	0	-0.7	0.8	0.6	-0.4	0.8	0.5	-0.5	1	0.6	-0.6
Eukaryotic translation initiation factor 6 OS=Rattus norvegicus GN=Eif6 PE=2 SV=1	Q3KRD8	26 kDa	0.26857	-0.03	[0,0]	-0.2	0	0.1	-0.1	0	0.1	0	-0.1	0.1	0.1	-0.2	0.2	0	-0.3	-0.1	0	-0.3	0
NKG2-D type II integral membrane protein OS=Rattus norvegicus GN=Klrk1 PE=2 SV=1	O70215	24 kDa	0.26904	0.09	[0,0]	-0.1	0.1	0	-0.2	0.1	0.1	-0.3	0.1	0.1	-0.2	1	-0.2	-0.1	0.9	-0.1	-0.1	0.8	0
Glypican-1 OS=Rattus norvegicus GN=Gpc1 PE=1 SV=1	P35053	62 kDa	0.26954	-0.05	[0,0]	0	-0.1	0.1	0	0	0.1	0	-0.1	0.1	-0.1	-0.1	0.1	-0.2	-0.1	0.1	0	0	0.1
Fructose-bisphosphate aldolase A OS=Rattus norvegicus GN=Aldoa PE=1 SV=2	P05065	39 kDa	0.269638	-0.09	[0,0]	0.2	-0.2	0	0.1	-0.2	0.1	0.1	-0.2	0	0.2	-0.3	-0.2	0.1	-0.2	-0.3	0.2	-0.3	-0.2
Syndecan-4 OS=Rattus norvegicus GN=Sdc4 PE=1 SV=1	P34901	22 kDa	0.273358	0.03	[0,0]	0	-0.1	0.1	-0.1	0	0.1	0	-0.1	0.1	-0.1	0.1	0	-0.2	0.1	0.1	-0.1	0.1	0.1
Prostatic steroid-binding protein C1 OS=Rattus norvegicus GN=Psbpc1 PE=1 SV=1	P02782	13 kDa	0.276757	0.29	[0,0]	-0.2	-0.1	0.4	-0.2	-0.1	0.4	-0.2	-0.1	0.4	0.1	0	1.1	0	-0.1	1	0.1	-0.1	1
Lipolysis-stimulated lipoprotein receptor OS=Rattus norvegicus GN=Lsr PE=1 SV=1	Q9WU74	66 kDa	0.277204	-0.01	[0,0]	-0.1	-0.2	0.3	0	-0.1	0.2	0	-0.2	0.2	-0.4	-0.3	0.1	-0.1	0	0.1	0.1	0	0.2
Proteasome subunit alpha type-1 OS=Rattus norvegicus GN=Psma1 PE=1 SV=2	P18420	30 kDa	0.280719	0.06	[0,0]	0.1	-0.1	0	0.2	-0.2	0	0.1	-0.2	0.1	0.2	0.1	-0.1	0	0	-0.1	0.3	0.1	-0.1
2-oxoglutarate and iron-dependent oxygenase domain-containing protein 3 OS=Rattus norvegicus GN=Ogfod3 PE=2 SV=1	Q5M843	35 kDa	0.280719	0	[0,0]	0.1	-0.1	0	0.1	-0.1	0	0.1	-0.1	0	-0.1	0	0.1	0	0	0	0	0	0.1
Afamin OS=Rattus norvegicus GN=Afm PE=2 SV=1	P36953	69 kDa	0.280719	-0.02	[0,0]	0.3	-0.1	-0.2	0.3	-0.1	-0.2	0.3	-0.1	-0.2	0.1	-0.1	-0.1	0.1	-0.2	-0.1	0.1	-0.1	-0.1
Cluster of Cadherin-7 OS=Rattus norvegicus GN=Cdh7 PE=2 SV=1 (Q5DWV2)	Q5DWV2 [2]	87 kDa	0.282767	0.16	[0,0]	0.1	-0.1	0	0.1	-0.1	0	0.1	-0.1	0	0	0.4	0.1	0	0.5	0.1	0	0.5	0
Apolipoprotein M OS=Rattus norvegicus GN=Apom PE=1 SV=2	P14630	22 kDa	0.283769	-0.02	[0,0]	0.1	-0.2	0.1	0.1	-0.2	0.1	0.2	-0.2	0.1	0	-0.3	0.1	0	-0.3	0.1	0.1	-0.3	0.2
Ig lambda-2 chain C region OS=Rattus norvegicus PE=4 SV=1	P20767	11 kDa	0.286226	0.07	[0,0]	0.3	0	-0.3	0.3	0	-0.3	0.2	0.1	-0.2	0.1	0.1	-0.1	0.1	0	-0.1	0	-0.1	-0.2
Uteroglobin OS=Rattus norvegicus GN=Scgb1a1 PE=1 SV=2	P17559	10 kDa	0.286696	-0.19	[0,0]	0.3	-0.6	0.1	0.2	-0.7	0.1	0.2	-0.7	0.2	-0.2	-0.4	-0.1	-0.2	-0.5	-0.2	-0.2	-0.5	-0.1
Integrin beta-4 OS=Rattus norvegicus GN=Itgb4 PE=2 SV=1	Q64632	201 kDa	0.287154	0.22	[0,0]	0.2	-0.4	0.1	No data	No data	No data	0.4	-0.5	0.1	0.2	0.3	0.3	No data	No data	No data	0	0.1	-0.2
Transforming growth factor beta receptor type 3 OS=Rattus norvegicus GN=Tgfbr3 PE=1 SV=1	P26342	94 kDa	0.288508	0.1	[0,0]	-0.2	0.2	0	-0.2	0	0.1	0	-0.1	0.1	0.1	0.2	0.2	-0.1	0.4	-0.1	-0.2	0.2	0.1
Purine nucleoside phosphorylase OS=Rattus norvegicus GN=Np PE=1 SV=1	P85973	32 kDa	0.291142	0.08	[0,0]	0.1	0	-0.1	0.2	-0.1	-0.1	0	0	0	0.2	0.2	-0.1	0.3	-0.1	-0.2	0.5	0.2	0
Hepatocyte growth factor-regulated tyrosine kinase substrate OS=Rattus norvegicus GN=Hgs PE=1 SV=1	Q9JJ50	86 kDa	0.291142	-0.19	[0,0]	0	0	0	0.1	0	-0.1	0.1	0	-0.1	-0.1	-0.5	-0.1	0	-0.2	-0.1	-0.1	-0.3	-0.1
Lipoprotein lipase OS=Rattus norvegicus GN=Lpl PE=1 SV=1	Q06000	53 kDa	0.296129	-0.07	[0,0]	-0.1	-0.1	0.1	-0.1	-0.1	0.2	-0.2	0	0.2	-0.1	-0.1	0.1	-0.2	-0.2	0.1	-0.1	-0.1	0.1
Annexin A2 OS=Rattus norvegicus GN=Anxa2 PE=1 SV=2	Q07936	39 kDa	0.296716	0.14	[0,0]	0.1	-0.2	0.1	0.1	-0.1	0	0	0	0	0.5	0	-0.2	0.5	0.2	-0.2	0.5	0.3	-0.1
Cathepsin D OS=Rattus norvegicus GN=Ctsd PE=1 SV=1	P24268	45 kDa	0.298492	-0.08	[0,0]	0	-0.2	0.2	0	-0.2	0.2	0	-0.2	0.2	-0.2	-0.1	0.1	-0.2	-0.1	0	-0.2	-0.1	0.1
Dihydrofolate reductase OS=Rattus norvegicus GN=Dhfr PE=2 SV=3	Q920D2	22 kDa	0.300916	-0.16	[0,0]	0.2	-0.2	0.1	0.4	-0.3	0.1	0.3	-0.2	0.1	0.2	-0.6	0	0.2	-0.7	0	0.2	-0.6	0
Protein delta homolog 2 OS=Rattus norvegicus GN=Dlk2 PE=2 SV=1	D3ZUK3	40 kDa	0.303584	0.03	[0,0]	0	0	0	0	0	-0.1	0	0	0	-0.2	-0.6	-0.2	0.1	0	0.3	0	0	0.3
Tyrosine-protein kinase receptor TYRO3 OS=Rattus norvegicus GN=Tyro3 PE=2 SV=1	P55146	96 kDa	0.304327	0.02	[0,0]	0.1	-0.1	0	0	-0.1	0	0.1	-0.1	0	0	0.1	0.1	-0.1	0	0.1	0	0	0
3'(2'),5'-bisphosphate nucleotidase 1 OS=Rattus norvegicus GN=Bpnt1 PE=1 SV=1	Q9Z1N4	33 kDa	0.309191	0.09	[0,0]	0	-0.1	0.1	0	0	0.1	0.1	-0.1	0	0.3	-0.2	0.1	0.2	-0.2	0	0.4	0	0.1
Pterin-4-alpha-carbinolamine dehydratase OS=Rattus norvegicus GN=Pcbd1 PE=1 SV=2	P61459	12 kDa	0.309981	0.06	[0,0]	-0.3	0.2	0	-0.3	0.3	0	-0.1	0	0.1	0	-0.6	-0.2	0.1	-0.5	-0.2	0.2	0.2	0.3
Neuropilin-1 OS=Rattus norvegicus GN=Nrp1 PE=1 SV=1	Q9QWJ9	103 kDa	0.313597	-0.03	[0,0]	0	0.1	-0.1	-0.1	0.2	-0.1	-0.1	0	0.1	-0.2	0.2	-0.1	-0.2	0.1	-0.1	-0.2	0.1	0
Transcobalamin-2 OS=Rattus norvegicus GN=Tcn2 PE=2 SV=1	Q9R0D6	47 kDa	0.313597	-0.02	[0,0]	0	-0.2	0.2	0	-0.1	0.2	0	-0.2	0.2	-0.2	-0.1	0	-0.1	-0.2	0.1	-0.1	-0.1	0.2
Adenylyl cyclase-associated protein 1 OS=Rattus norvegicus GN=Cap1 PE=1 SV=3	Q08163	52 kDa	0.317782	0.03	[0,0]	0	-0.2	0.2	0.1	-0.1	0	0	-0.2	0.1	0.9	-0.2	-0.3	0.8	0	-0.4	0.9	-0.2	-0.3
Cluster of Ig gamma-2A chain C region OS=Rattus norvegicus GN=Igg-2a PE=1 SV=1 (P20760)	P20760 [2]	35 kDa	0.318763	-0.13	[0,0]	0	0.3	-0.1	-0.1	0.3	-0.2	-0.1	0.3	-0.1	-0.3	0.4	-0.2	-0.1	0.2	-0.2	-0.3	0.3	-0.3
Carboxypeptidase Z OS=Rattus norvegicus GN=Cpz PE=2 SV=1	O54858	73 kDa	0.321665	-0.01	[0,0]	-0.1	0	0.1	0	-0.1	0.1	-0.1	0.1	0.1	-0.6	0	0	-0.7	-0.1	0	-0.1	0.3	0.3
Eukaryotic translation initiation factor 5A-1 OS=Rattus norvegicus GN=Eif5a PE=1 SV=3	Q3T1J1	17 kDa	0.321665	-0.13	[0,0]	0.1	-0.3	0.2	0.1	-0.3	0.2	0.1	-0.3	0.2	0.2	-0.5	0	0.3	-0.6	-0.1	0.2	-0.5	-0.1
Monocyte differentiation antigen CD14 OS=Rattus norvegicus GN=Cd14 PE=2 SV=2	Q63691	40 kDa	0.321665	0.08	[0,0]	0	-0.1	0	0	0	0	0	-0.1	0.1	0.1	0.1	0.1	0.1	0.1	0.1	0.1	0	0
Cytosol aminopeptidase OS=Rattus norvegicus GN=Lap3 PE=1 SV=1	Q68FS4	56 kDa	0.322774	0.03	[0,0]	0	-0.1	0.1	0	-0.1	0.1	0	-0.1	0.1	0	-0.1	0.6	-0.1	-0.2	0.4	0	0	0.2
Transketolase OS=Rattus norvegicus GN=Tkt PE=1 SV=1	P50137	68 kDa	0.324398	0.14	[0,0]	0	-0.2	0.2	0	-0.2	0.2	-0.1	-0.2	0.4	0.4	0.2	-0.1	0.4	0.1	-0.1	0.4	0.2	-0.1
Delta-aminolevulinic acid dehydratase OS=Rattus norvegicus GN=Alad PE=1 SV=1	P06214	36 kDa	0.324398	-0.07	[0,0]	0	-0.3	0.3	-0.1	-0.2	0.2	-0.1	-0.2	0.2	0.2	-0.4	0.1	0	-0.3	0	0.1	-0.3	0
Matrix metalloproteinase-9 OS=Rattus norvegicus GN=Mmp9 PE=2 SV=1	P50282	79 kDa	0.324398	0.05	[0,0]	No data	No data	No data	-0.2	0.2	0	-0.1	-0.1	0.3	No data	No data	No data	0	0.2	0.5	-0.5	-0.1	0.6
Ig gamma-2C chain C region OS=Rattus norvegicus PE=2 SV=1	P20762	37 kDa	0.325326	0.01	[0,0]	-0.1	0	0.1	-0.1	-0.1	0.2	-0.1	0	0.1	0.1	-0.1	0.1	0.1	-0.3	0.1	0.1	-0.3	0.1
Nuclear transport factor 2 OS=Rattus norvegicus GN=Nutf2 PE=1 SV=1	P61972	14 kDa	0.326311	-0.05	[0,0]	-0.1	0.1	0	-0.1	0.1	0	0	0	0	-0.3	0.1	0.1	-0.3	0	0	-0.2	0.1	0.1
Destrin OS=Rattus norvegicus GN=Dstn PE=1 SV=3	Q7M0E3	19 kDa	0.327518	-0.04	[0,0]	0	-0.2	0.2	0	-0.3	0.3	-0.1	-0.2	0.3	0.1	-0.4	-0.1	0.1	-0.1	0.3	0.2	-0.7	-0.4
Epithelial cell adhesion molecule OS=Rattus norvegicus GN=Epcam PE=2 SV=1	O55159	35 kDa	0.32877	-0.01	[0,0]	0.1	-0.2	0.1	0.2	-0.3	0.1	0.1	-0.3	0.1	0.3	-0.1	0.1	-0.2	-0.3	-0.2	0.3	-0.1	0
Fibromodulin OS=Rattus norvegicus GN=Fmod PE=2 SV=1	P50609	43 kDa	0.330851	0.2	[0,0]	0	-0.2	0.3	-0.2	-0.3	1	-0.1	-0.3	0.7	0.1	0	0.9	0.4	-0.6	1.6	0.1	-0.9	1.4
Beta-hexosaminidase subunit alpha OS=Rattus norvegicus GN=Hexa PE=2 SV=1	Q641X3	61 kDa	0.331902	0.08	[0,0]	0	-0.1	0.2	0	-0.1	0.1	0	-0.1	0.2	0.1	0	0.1	0.1	0	0.1	0.2	0	0.1
Triosephosphate isomerase OS=Rattus norvegicus GN=Tpi1 PE=1 SV=2	P48500	27 kDa	0.333746	-0.03	[0,0]	0.1	-0.2	0	0.1	-0.2	0.1	0.2	-0.2	0.1	0	-0.1	-0.2	0	0	-0.1	0.1	0	-0.1
Frizzled-2 OS=Rattus norvegicus GN=Fzd2 PE=2 SV=1	Q08464	64 kDa	0.33509	-0.09	[0,0]	0	0	0	0.2	-0.1	-0.1	0.2	-0.1	-0.1	-0.3	-0.1	-0.1	-0.3	0.2	-0.2	-0.1	0.4	-0.2
Palmitoyl-protein thioesterase 1 OS=Rattus norvegicus GN=Ppt1 PE=1 SV=1	P45479	34 kDa	0.337683	-0.01	[0,0]	-0.1	0	0.2	-0.2	0	0.2	-0.1	-0.1	0.3	0	-0.3	0.4	0	-0.4	0.3	0	-0.4	0.2
Gamma-glutamyl hydrolase OS=Rattus norvegicus GN=Ggh PE=1 SV=1	Q62867	36 kDa	0.337999	-0.04	[0,0]	0.1	-0.2	0.1	0.1	-0.2	0.1	0.1	-0.2	0.1	0.1	-0.3	0.1	0.1	-0.4	0	0.1	-0.4	0
Leukemia inhibitory factor receptor OS=Rattus norvegicus GN=Lifr PE=2 SV=1	O70535	122 kDa	0.345881	-0.02	[0,0]	0	-0.1	0.1	-0.1	0	0.1	0	-0.1	0.1	-0.1	0.1	0.1	0	0.2	0.1	-0.2	0	0
Very low-density lipoprotein receptor OS=Rattus norvegicus GN=Vldlr PE=2 SV=1	P98166	97 kDa	0.345881	0.05	[0,0]	0.1	0.1	-0.1	0.1	0	-0.1	0	0	0	-0.1	0.2	0	0	0.2	0	-0.1	0.1	0.1
Adenylate kinase isoenzyme 1 OS=Rattus norvegicus GN=Ak1 PE=1 SV=3	P39069	22 kDa	0.345881	-0.02	[0,0]	0.2	-0.1	0	0.1	-0.1	0	0.2	-0.1	-0.1	0	-0.1	0	0	0	0	0	0	0
Chloride intracellular channel protein 5 OS=Rattus norvegicus GN=Clic5 PE=1 SV=1	Q9EPT8	28 kDa	0.346598	0	[0,0]	-0.2	0.2	0	-0.2	0.1	0.1	-0.2	0.1	0.1	0.1	0	0	0	0	-0.1	0	0	0
Fibrinogen gamma chain OS=Rattus norvegicus GN=Fgg PE=1 SV=3	P02680	51 kDa	0.34817	0.27	[0,0]	0.4	-0.2	-0.1	0.6	-0.2	-0.2	0.6	-0.2	-0.2	0.5	0.2	0.2	0.4	0.2	0.1	0.3	0.1	0.1
Alpha-actinin-4 OS=Rattus norvegicus GN=Actn4 PE=1 SV=2	Q9QXQ0	105 kDa	0.352459	-0.09	[0,0]	0	0	0	0	0	0.1	0	-0.1	0.1	0.3	-0.2	-0.2	0.4	-0.2	-0.3	0.3	-0.3	-0.3
Cystatin-B OS=Rattus norvegicus GN=Cstb PE=1 SV=1	P01041	11 kDa	0.353809	-0.06	[0,0]	0.2	-0.2	0	0.1	-0.2	0	0.1	-0.3	0.1	0.1	0.1	-0.5	0.2	0	-0.4	0.1	-0.1	-0.4
Aconitate hydratase, mitochondrial OS=Rattus norvegicus GN=Aco2 PE=1 SV=2	Q9ER34	85 kDa	0.359262	0.06	[0,0]	-0.2	0.4	-0.1	-0.2	0.5	-0.1	-0.2	0.3	-0.1	0.6	0	-0.3	0.7	0.1	-0.4	0.6	0	-0.4
ADP-sugar pyrophosphatase OS=Rattus norvegicus GN=Nudt5 PE=2 SV=1	Q6AY63	24 kDa	0.362329	-0.05	[0,0]	0	-0.2	0.1	0.1	-0.2	0.1	0	-0.2	0.2	0.1	-0.4	0.1	0	-0.4	0.2	0	-0.5	-0.1
Creatine kinase B-type OS=Rattus norvegicus GN=Ckb PE=1 SV=2	P07335	43 kDa	0.362329	-0.14	[0,0]	0.3	-0.1	-0.2	0.3	-0.1	-0.1	0.4	-0.1	-0.1	0.3	-0.1	-0.6	0.3	-0.2	-0.6	0.4	-0.1	-0.5
Secretoglobin family 2A member 2 OS=Rattus norvegicus GN=Scgb2a2 PE=1 SV=1	P02780	11 kDa	0.362412	0.11	[0,0]	-0.2	0.2	0.1	-0.2	0.1	0.2	-0.2	0	0.3	0.1	-0.5	0.9	0	-0.7	0.8	0	-0.6	0.8
Fructose-bisphosphate aldolase B OS=Rattus norvegicus GN=Aldob PE=1 SV=2	P00884	40 kDa	0.36532	-0.01	[0,0]	-0.1	0	0.1	-0.1	0	0.1	-0.1	0	0.1	0	-0.2	0.1	0	-0.2	0.1	0	-0.2	0.1
Peptidyl-prolyl cis-trans isomerase B OS=Rattus norvegicus GN=Ppib PE=2 SV=3	P24368	24 kDa	0.365681	-0.06	[0,0]	-0.2	0	0.2	-0.2	0	0.2	-0.1	-0.1	0.2	-0.1	-0.3	0.1	0	-0.4	0.2	0	-0.3	0.2
Myosin regulatory light chain RLC-A OS=Rattus norvegicus GN=Rlc-a PE=2 SV=2	P13832 (+1)	20 kDa	0.369899	-0.12	[0,0]	-0.3	0.4	-0.1	-0.1	0.1	0	-0.3	0.4	-0.1	0.4	-0.3	-0.2	0.1	-0.4	-0.1	0.4	-0.3	-0.3
Group XV phospholipase A2 OS=Rattus norvegicus GN=Pla2g15 PE=1 SV=1	Q675A5	47 kDa	0.370761	0.03	[0,0]	0.1	-0.1	0	0.1	-0.1	0.1	0.1	0	-0.1	0	0	-0.1	0.1	0	0	0.1	0.1	0
Prolactin-inducible protein homolog OS=Rattus norvegicus GN=Pip PE=2 SV=1	O70417	16 kDa	0.372176	0.22	[0,0]	0	0.2	-0.7	0	0.3	-0.9	0	0.4	-0.9	0.3	0.4	-0.6	0.2	0.3	-0.6	0.3	0.4	-0.6
Phospholipase B1, membrane-associated OS=Rattus norvegicus GN=Plb1 PE=1 SV=1	O54728	161 kDa	0.373148	-0.13	[0,0]	-0.1	0	0.1	0	-0.1	0.1	-0.2	0.1	0.1	0.5	0	-0.4	0	-0.3	-0.2	0.4	-0.2	-0.5
Kynurenine--oxoglutarate transaminase 1, mitochondrial OS=Rattus norvegicus GN=Ccbl1 PE=2 SV=1	Q08415	52 kDa	0.373245	-0.09	[0,0]	-0.1	0.1	0	-0.1	0.1	0	-0.2	0.1	0.1	0.1	-0.3	0	0	-0.5	-0.2	0.1	-0.3	-0.1
Vitamin K-dependent protein C OS=Rattus norvegicus GN=Proc PE=2 SV=1	P31394	52 kDa	0.374434	0.09	[0,0]	-0.3	0.3	0	-0.2	0.1	0.1	-0.3	0.2	0.1	-0.1	0.2	0.1	0	0.1	0.3	-0.1	0.1	0.2
78 kDa glucose-regulated protein OS=Rattus norvegicus GN=Hspa5 PE=1 SV=1	P06761	72 kDa	0.377085	0.06	[0,0]	-0.1	0	0.1	-0.1	0	0.1	-0.1	0	0.1	0	-0.1	0.2	0.1	-0.2	0.2	0.1	-0.1	0.2
Cystatin-related protein 1 OS=Rattus norvegicus GN=Andpro PE=1 SV=1	P22282	21 kDa	0.377435	0.1	[0,0]	-0.2	-0.1	0.4	-0.2	-0.1	0.4	-0.2	-0.1	0.6	0.1	-0.2	0.6	0	-0.2	0.7	0.1	-0.2	0.9
Kit ligand OS=Rattus norvegicus GN=Kitlg PE=1 SV=2	P21581	31 kDa	0.379401	0.02	[0,0]	0.2	-0.2	0	0.1	-0.1	0	0.3	-0.2	-0.1	0.1	0.2	0.1	-0.1	-0.4	0	0.2	0.2	0
Brain-specific angiogenesis inhibitor 1-associated protein 2 OS=Rattus norvegicus GN=Baiap2 PE=1 SV=1	Q6GMN2	59 kDa	0.379401	0.07	[0,0]	-0.2	0.1	0.3	-0.3	0.2	0.3	-0.3	0.1	0.3	-0.1	0.2	0.3	-0.2	0.2	0.3	-0.2	0.1	0.3
Mucosal addressin cell adhesion molecule 1 OS=Rattus norvegicus GN=Madcam1 PE=2 SV=1	O70540	43 kDa	0.381262	0.12	[0,0]	No data	No data	No data	-0.1	0	0.1	-0.2	0.1	0.1	No data	No data	No data	0	0.1	0.5	0.2	-0.3	0.3
Serotransferrin OS=Rattus norvegicus GN=Tf PE=1 SV=3	P12346	76 kDa	0.383822	-0.04	[0,0]	0.3	-0.1	-0.1	0.3	-0.1	-0.1	0.3	-0.2	-0.1	0.1	0.1	-0.2	0	0	-0.3	0.1	0	-0.3
Follistatin OS=Rattus norvegicus GN=Fst PE=1 SV=1	P21674	38 kDa	0.385041	-0.12	[0,0]	-0.1	0.1	0	0.1	0	0	0	0.1	0	-0.3	0.1	0.3	-0.3	-0.1	0.2	-0.4	-0.2	0
Choline transporter-like protein 2 OS=Rattus norvegicus GN=Slc44a2 PE=2 SV=1	B4F795	80 kDa	0.385137	-0.04	[0,0]	-0.2	0.5	-0.2	-0.1	0.2	-0.1	-0.2	0.3	-0.1	0	0.2	-0.3	-0.1	0.3	-0.2	-0.1	0.3	-0.3
Aspartate aminotransferase, mitochondrial OS=Rattus norvegicus GN=Got2 PE=1 SV=2	P00507	47 kDa	0.385442	0.27	[0,0]	0.1	0.2	-0.6	0.1	0.4	-1.1	0.1	0.4	-0.7	0.4	0.7	-0.2	0.2	0.4	-1	0.2	0.3	-0.7
Cystatin-A OS=Rattus norvegicus GN=Csta PE=1 SV=1	P01039	12 kDa	0.385858	0.01	[0,0]	-0.6	0.2	0.3	No data	No data	No data	-0.4	0.3	0.1	-0.1	0.2	-0.1	No data	No data	No data	0	0	0
Plectin OS=Rattus norvegicus GN=Plec PE=1 SV=2	P30427	533 kDa	0.38779	-0.03	[0,0]	0	0.2	-0.1	0.1	-0.1	0	No data	No data	No data	0	0.3	-0.3	0.5	-0.1	-0.2	No data	No data	No data
Aldose 1-epimerase OS=Rattus norvegicus GN=Galm PE=1 SV=1	Q66HG4	38 kDa	0.388481	0.05	[0,0]	-0.1	0.2	0	-0.1	0.1	0.1	-0.2	0.1	0.1	0.5	-0.2	-0.1	0.8	-0.2	0	0.5	-0.3	0.1
Insulin receptor-related protein (Fragments) OS=Rattus norvegicus GN=Insrr PE=2 SV=2	Q64716	64 kDa	0.391793	0.74	[0,1]	1.3	-0.3	-0.3	1.6	-0.3	-0.2	1.4	-0.1	-0.3	0.7	1	0.1	1	1.3	0.1	0.8	1.2	0.1
Angiotensin-converting enzyme OS=Rattus norvegicus GN=Ace PE=2 SV=1	P47820	151 kDa	0.392221	-0.03	[0,0]	-0.3	0	0.2	-0.2	0.2	0.1	-0.2	0	0.2	-0.4	0	0.2	-0.3	0.2	0.2	-0.3	0	0.1
BRO1 domain-containing protein BROX OS=Rattus norvegicus GN=Brox PE=2 SV=1	Q4V8K5	46 kDa	0.392499	-0.04	[0,0]	0	-0.1	0.1	0	-0.2	0.2	-0.1	0	0.1	-0.2	-0.1	0	-0.1	0	0.1	0	0	0
Fumarylacetoacetase OS=Rattus norvegicus GN=Fah PE=1 SV=1	P25093	46 kDa	0.392499	-0.04	[0,0]	-0.1	0	0.1	0	-0.1	0.2	-0.1	0.2	-0.1	-0.1	-0.2	0	-0.1	-0.1	0	-0.1	1	0.3
Urinary protein 1 OS=Rattus norvegicus PE=1 SV=1	P81827	11 kDa	0.39786	-0.04	[0,0]	-0.1	0	0.2	-0.1	0	0.1	-0.2	0	0.2	-0.4	0	0.2	-0.3	0.2	0.3	-0.4	0	0.3
Serine protease inhibitor Kazal-type 7 OS=Rattus norvegicus GN=Spink7 PE=4 SV=1	Q6IE51	8 kDa	0.399555	-0.18	[0,0]	0.1	-0.3	0.2	0.1	-0.4	0.3	0	-0.4	0.3	-0.5	-0.4	0.6	-0.5	-0.4	0.5	-0.5	-0.4	0.5
Alpha-1-antiproteinase OS=Rattus norvegicus GN=Serpina1 PE=1 SV=2	P17475	46 kDa	0.399683	0.06	[0,0]	0.4	-0.1	-0.2	0.4	-0.1	-0.2	0.4	-0.2	-0.1	0.1	0.1	0	0.1	0	0	0.2	0.1	0
T-complex protein 1 subunit gamma OS=Rattus norvegicus GN=Cct3 PE=1 SV=1	Q6P502	61 kDa	0.399683	-0.04	[0,0]	-0.1	-0.1	0.2	-0.2	0	0.2	-0.1	0	0.1	-0.2	0.1	-0.1	-0.2	0.3	-0.2	-0.2	0.4	-0.1
Phosphoglycerate mutase 1 OS=Rattus norvegicus GN=Pgam1 PE=1 SV=4	P25113	29 kDa	0.40291	-0.02	[0,0]	0.1	-0.2	0.1	0.1	-0.2	0.1	0.1	-0.3	0.1	-0.1	-0.2	0.2	-0.1	-0.3	0.2	0	-0.2	0.1
Transitional endoplasmic reticulum ATPase OS=Rattus norvegicus GN=Vcp PE=1 SV=3	P46462	89 kDa	0.403448	0	[0,0]	0	-0.2	0.2	0.1	-0.3	0.2	0	-0.1	0.1	-0.1	-0.3	0.3	-0.1	-0.5	0.3	-0.1	0.1	0.2
Integral membrane protein 2B OS=Rattus norvegicus GN=Itm2b PE=2 SV=1	Q5XIE8	30 kDa	0.405262	0	[0,0]	0	-0.1	0.1	0	0	0	-0.2	0	0.1	-0.2	-0.1	0.1	-0.2	0.1	0.2	-0.1	0.2	-0.1
Platelet-derived growth factor subunit A OS=Rattus norvegicus GN=Pdgfa PE=2 SV=2	P28576	23 kDa	0.406009	-0.02	[0,0]	-0.1	0	0.1	0	-0.1	0.1	0	-0.1	0.1	-0.1	-0.1	0.2	-0.1	-0.1	0.1	-0.1	-0.1	0.2
60 kDa heat shock protein, mitochondrial OS=Rattus norvegicus GN=Hspd1 PE=1 SV=1	P63039	61 kDa	0.406101	-0.05	[0,0]	-0.1	0.5	-0.2	0.1	0.1	-0.3	0.1	0.2	-0.3	0.7	0.1	-0.7	0.9	-0.1	-0.6	0.9	-0.1	-0.7
Collagen alpha-1(XI) chain (Fragment) OS=Rattus norvegicus GN=Col11a1 PE=2 SV=1	P20909	49 kDa	0.406172	-0.09	[0,0]	0.1	-0.3	0.1	0.1	-0.3	0.1	0.1	-0.3	0.1	-0.2	-0.2	0.1	-0.1	0	0.1	-0.2	-0.2	0
Carboxypeptidase D OS=Rattus norvegicus GN=Cpd PE=2 SV=2	Q9JHW1	153 kDa	0.407451	0.06	[0,0]	-0.1	0.1	-0.1	0	0	0	0	0.1	0	0	0	0.1	0	0.1	0.1	0	-0.1	0.1
Ester hydrolase C11orf54 homolog OS=Rattus norvegicus PE=1 SV=1	Q5U2Q3	35 kDa	0.408148	-0.01	[0,0]	0	-0.1	0.2	0	-0.1	0.2	-0.1	-0.1	0.1	-0.1	-0.2	0.1	0	-0.1	0.2	0	-0.1	0.1
Pyruvate kinase isozymes M1/M2 OS=Rattus norvegicus GN=Pkm2 PE=1 SV=3	P11980	58 kDa	0.410467	-0.14	[0,0]	0.1	0	0	0	0	0	0	0	0	0.5	-0.4	-0.3	0.4	-0.5	-0.4	0.4	-0.4	-0.3
V-type proton ATPase subunit B, brain isoform OS=Rattus norvegicus GN=Atp6v1b2 PE=1 SV=1	P62815	57 kDa	0.413207	-0.03	[0,0]	0.1	0	0	0.1	-0.1	-0.1	0.2	0	-0.1	-0.1	0	-0.3	0.1	0.6	0.1	-0.1	0.4	-0.2
Cartilage oligomeric matrix protein OS=Rattus norvegicus GN=Comp PE=1 SV=1	P35444	83 kDa	0.4149	0.04	[0,0]	0.1	0	0	0.1	-0.1	0	0.1	-0.1	0	0	0	0.1	0	0	0.1	0	-0.1	0.1
Metalloproteinase inhibitor 1 OS=Rattus norvegicus GN=Timp1 PE=1 SV=2	P30120	24 kDa	0.4149	-0.06	[0,0]	-0.1	0	0.2	-0.1	0.3	-0.1	-0.1	0.1	0.1	-0.1	-0.4	0.4	0	0.2	-0.1	-0.1	-0.4	0.4
Ribonuclease pancreatic gamma-type OS=Rattus norvegicus PE=3 SV=1	Q8VD89	17 kDa	0.415987	-0.02	[0,0]	-0.8	0.2	0.3	-0.5	0.2	0.1	-0.6	0.4	0.1	-1.2	0.1	0.3	-0.5	0.3	0.1	-0.6	0.2	0.2
Transgelin-2 OS=Rattus norvegicus GN=Tagln2 PE=1 SV=1	Q5XFX0	22 kDa	0.417262	0.06	[0,0]	0.1	-0.2	0.2	0.2	-0.3	0.1	0.1	-0.3	0.2	0.4	-0.3	0.1	0.6	-0.2	-0.1	0.4	-0.3	0.2
Serine protease HTRA1 OS=Rattus norvegicus GN=Htra1 PE=2 SV=1	Q9QZK5	51 kDa	0.417458	-0.06	[0,0]	0.2	-0.3	0.1	0.2	-0.3	0	0.2	-0.3	0	-0.6	0.1	0.1	-0.6	0.1	0.1	-0.6	0.3	0.2
Sulfhydryl oxidase 1 OS=Rattus norvegicus GN=Qsox1 PE=1 SV=1	Q6IUU3	82 kDa	0.419439	0	[0,0]	0	-0.1	0.1	0	-0.1	0.1	0	-0.1	0.1	0.5	-0.4	-0.1	0.5	-0.4	-0.1	0.5	-0.3	-0.1
Neutral ceramidase OS=Rattus norvegicus GN=Asah2 PE=1 SV=1	Q91XT9	83 kDa	0.420798	-0.03	[0,0]	0	-0.1	0.1	0	-0.1	0.1	-0.1	-0.1	0.1	0.1	0	0	0	-0.1	-0.1	0	-0.1	-0.1
Ribonuclease UK114 OS=Rattus norvegicus GN=Hrsp12 PE=1 SV=3	P52759	14 kDa	0.425619	-0.03	[0,0]	-0.1	-0.1	0.2	-0.1	0	0.1	0	-0.2	0.3	0	-0.3	0.3	0	-0.3	0.2	-0.2	-0.3	0.2
Synaptotagmin-like protein 5 OS=Rattus norvegicus GN=Sytl5 PE=2 SV=1	Q812E4	84 kDa	0.426311	0.08	[0,0]	0.1	-0.3	0.2	0.1	-0.5	0.4	0	-0.4	0.4	0.1	-0.1	0.5	0	-0.8	0.7	0	-0.7	0.8
Pancreatic secretory granule membrane major glycoprotein GP2 OS=Rattus norvegicus GN=Gp2 PE=1 SV=1	P19218	59 kDa	0.427395	-0.07	[0,0]	-0.3	-0.1	0.7	-0.4	-0.1	0.8	-0.3	-0.1	0.9	-0.4	-0.2	0.7	-0.4	-0.3	0.8	-0.5	-0.3	0.8
Glutathione S-transferase Mu 1 OS=Rattus norvegicus GN=Gstm1 PE=1 SV=2	P04905	26 kDa	0.428237	-0.07	[0,0]	0.3	-1.1	0.2	0.3	-0.8	0.1	0.3	-0.5	0	-0.1	-0.3	-0.7	0.2	-0.6	0.3	0.1	-0.3	0.1
Actin-related protein 2/3 complex subunit 2 OS=Rattus norvegicus GN=Arpc2 PE=1 SV=1	P85970	34 kDa	0.429654	0.01	[0,0]	0	-0.2	0.2	-0.1	0	0.1	0	-0.1	0.1	-0.1	-0.2	-0.3	0.2	0.4	0.3	0.1	0	-0.1
Monoglyceride lipase OS=Rattus norvegicus GN=Mgll PE=1 SV=1	Q8R431	33 kDa	0.432558	0.11	[0,0]	-0.1	0.4	-0.1	-0.1	0.2	-0.1	-0.2	0.3	0	0.1	0.3	0	0	0.3	0.1	0	0.1	0
Cathepsin L1 OS=Rattus norvegicus GN=Ctsl1 PE=1 SV=2	P07154	38 kDa	0.434137	0.01	[0,0]	0	-0.1	0.1	0	-0.1	0.1	-0.1	0	0.1	-0.1	0.1	0	-0.1	0	0.1	-0.1	0	0
Trefoil factor 3 OS=Rattus norvegicus GN=Tff3 PE=1 SV=1	Q03191	9 kDa	0.43631	0.15	[0,0]	-0.2	0	0.3	-0.2	0.2	0.1	-0.2	0.1	0.2	-0.4	0	1.4	-0.2	0	0.9	-0.1	0.2	1.2
RT1 class I histocompatibility antigen, AA alpha chain OS=Rattus norvegicus PE=1 SV=2	P16391	42 kDa	0.437476	-0.01	[0,0]	-0.1	0	0.1	-0.2	0.2	0.1	-0.1	0.1	0	-0.2	0.3	-0.1	-0.3	0.5	-0.1	-0.3	0.6	-0.1
Thioredoxin OS=Rattus norvegicus GN=Txn PE=1 SV=2	P11232	12 kDa	0.438695	0.03	[0,0]	0	-0.2	0.1	0	-0.2	0.1	0	-0.2	0.2	0	0	0	0	0	0.1	0.1	0	0.1
Connective tissue growth factor OS=Rattus norvegicus GN=Ctgf PE=2 SV=1	Q9R1E9	38 kDa	0.441014	-0.01	[0,0]	0	-0.1	0.2	0	-0.2	0.2	-0.1	0.1	0	-0.1	0.2	0.2	-0.2	-0.1	0.1	-0.1	0	0.2
Alpha-mannosidase 2 (Fragment) OS=Rattus norvegicus GN=Man2a1 PE=1 SV=1	P28494	57 kDa	0.443088	0.01	[0,0]	-0.1	0.1	0	-0.1	0.1	0	-0.1	0.1	0	-0.1	0.2	0	-0.1	0.1	0	-0.1	0.2	-0.1
Alcohol dehydrogenase class-3 OS=Rattus norvegicus GN=Adh5 PE=1 SV=2	P12711	40 kDa	0.443088	0.02	[0,0]	0.1	-0.2	0.1	0.1	-0.3	0.2	0.1	-0.2	0.1	0.2	-0.2	0	0.3	-0.4	0	0.4	-0.3	0
STE20-like serine/threonine-protein kinase OS=Rattus norvegicus GN=Slk PE=1 SV=1	O08815	138 kDa	0.443088	-0.03	[0,0]	-0.1	0	0.1	-0.1	-0.2	0.2	-0.2	-0.1	0.2	-0.1	-0.3	0.3	-0.1	-0.4	0.3	0	-0.4	0.4
5'-nucleotidase OS=Rattus norvegicus GN=Nt5e PE=1 SV=1	P21588	64 kDa	0.446655	0.01	[0,0]	-0.1	0.2	-0.1	-0.1	0.2	-0.1	-0.1	0.2	-0.1	0	0.2	0.1	-0.1	0	-0.2	0	0.1	-0.1
Protein NOV homolog OS=Rattus norvegicus GN=Nov PE=1 SV=1	Q9QZQ5	39 kDa	0.447955	0.09	[0,0]	0.2	-0.5	0.1	0.3	-0.7	0.1	0.3	-0.6	0.1	0.2	-0.3	0.2	0.3	-0.3	0.2	0.3	-0.3	0.2
UPF0587 protein C1orf123 homolog OS=Rattus norvegicus PE=2 SV=1	Q498R7	18 kDa	0.448204	0.06	[0,0]	0	-0.1	0.2	-0.2	-0.1	0.3	0	-0.1	0.1	0.1	0.1	0.1	0.2	-0.3	0	0.1	0.1	0
Receptor tyrosine-protein kinase erbB-4 OS=Rattus norvegicus GN=Erbb4 PE=2 SV=3	Q62956	147 kDa	0.450074	0.03	[0,0]	0	-0.1	0.1	-0.1	0.1	0	0	-0.1	0.1	-0.1	0	0.1	0	0.1	0.2	-0.1	-0.1	0.3
Coatomer subunit gamma-1 OS=Rattus norvegicus GN=Copg1 PE=2 SV=1	Q4AEF8	97 kDa	0.457102	-0.01	[0,0]	-0.2	0.1	0.1	-0.2	0.1	0.1	-0.1	0.1	0	-0.3	0.1	-0.2	0	0.1	0.1	-0.2	0.1	-0.2
Polymeric immunoglobulin receptor OS=Rattus norvegicus GN=Pigr PE=1 SV=1	P15083	85 kDa	0.457102	0.04	[0,0]	0	-0.1	0.1	0	-0.1	0.1	0	-0.1	0.1	0	-0.1	0.3	-0.1	-0.2	0.3	0	-0.1	0.3
Acidic mammalian chitinase OS=Rattus norvegicus GN=Chia PE=2 SV=1	Q6RY07	52 kDa	0.45966	0.14	[0,0]	0	0.1	-0.1	0.1	0.1	-0.1	0	0.1	-0.1	0.3	0.1	-0.1	0.2	0.1	0	0.3	0.2	0
Odorant-binding protein OS=Rattus norvegicus GN=Obp1f PE=1 SV=1	P08937	20 kDa	0.462624	-0.05	[0,0]	-0.1	0.2	-0.1	-0.2	0.3	-0.1	-0.1	0.3	-0.1	-0.1	-0.3	0.4	-0.2	-0.4	0.4	-0.2	-0.3	0.4
Vascular cell adhesion protein 1 OS=Rattus norvegicus GN=Vcam1 PE=2 SV=1	P29534	81 kDa	0.465094	0.09	[0,0]	0.3	-0.2	-0.1	0.4	-0.2	-0.1	0.2	-0.2	0	0.3	0.1	-0.1	0.3	0	-0.1	0.2	0	-0.1
Keratin, type I cytoskeletal 13 OS=Rattus norvegicus GN=Krt13 PE=2 SV=1	Q6IFV4	48 kDa	0.465245	0.05	[0,0]	0.7	-0.1	-0.3	0.4	-0.1	-0.2	No data	No data	No data	-0.5	-0.1	0.5	-0.4	0.2	0.4	No data	No data	No data
Urinary protein 2 OS=Rattus norvegicus PE=1 SV=1	P81828	11 kDa	0.465539	0.14	[0,0]	0	0.2	-0.2	0	0.2	-0.2	0.1	0.2	-0.2	0.1	0.1	0.2	0.1	0.1	0.2	0.2	0.1	0.2
T-cell surface glycoprotein CD1d OS=Rattus norvegicus GN=Cd1d PE=2 SV=2	Q63493	39 kDa	0.472159	0	[0,0]	0.2	-0.4	0.1	0.2	-0.4	0.1	0.1	-0.2	0	-0.4	-0.2	0.4	-0.3	-0.2	0.4	-0.2	0	0.4
Inositol monophosphatase 1 OS=Rattus norvegicus GN=Impa1 PE=1 SV=2	P97697	31 kDa	0.474912	-0.02	[0,0]	-0.1	0.3	-0.1	0.1	-0.1	0	0	0.1	-0.1	0.2	-0.3	-0.4	0.6	-0.3	0	0.5	-0.2	-0.1
C-C motif chemokine 6 OS=Rattus norvegicus GN=Ccl6 PE=2 SV=1	Q68FP3	13 kDa	0.476014	0.01	[0,0]	-0.1	0	0.1	-0.1	0	0.1	-0.1	0	0.1	0.1	-0.4	0.1	0.3	-0.7	0.2	0.3	-0.7	0.2
Cluster of Tropomyosin alpha-3 chain OS=Rattus norvegicus GN=Tpm3 PE=1 SV=2 (Q63610)	Q63610 [3]	29 kDa	0.478328	-0.05	[0,0]	0	-0.1	0.1	0.1	0	-0.1	-0.1	0	0.1	0.5	-0.4	-0.3	0.5	-0.3	-0.5	0.4	-0.2	-0.1
Prominin-2 OS=Rattus norvegicus GN=Prom2 PE=1 SV=1	Q8CJ52	93 kDa	0.479307	-0.05	[0,0]	0.1	-0.2	0.1	0.1	-0.3	0.2	0.1	-0.2	0.2	-0.1	-0.3	0.5	-0.1	-0.5	0.5	-0.2	-0.3	0.5
Vomeromodulin (Fragment) OS=Rattus norvegicus PE=2 SV=1	Q63751	11 kDa	0.48296	0.23	[0,0]	-0.4	1	-0.1	-0.3	0.9	-0.1	-0.4	1.2	0	0.4	0	0.8	0.3	-0.2	0.7	0.3	-0.6	0.8
Prostatic spermine-binding protein OS=Rattus norvegicus GN=Sbp PE=1 SV=1	P08723	31 kDa	0.489814	-0.15	[0,0]	-0.1	-0.2	0.3	-0.1	-0.1	0.3	-0.1	-0.1	0.3	-0.2	-0.7	0.8	-0.2	-0.9	0.8	-0.2	-0.8	0.8
Protein RoBo-1 OS=Rattus norvegicus PE=1 SV=1	O55006	26 kDa	0.5	0.02	[0,0]	0.1	-0.1	0.1	0.2	-0.2	0	0.2	-0.1	0	0	0.1	0.2	0.1	0	0	0.1	-0.1	-0.1
Hemopexin OS=Rattus norvegicus GN=Hpx PE=1 SV=3	P20059	51 kDa	0.5	0.09	[0,0]	0.1	0	-0.1	0.1	0	-0.1	0.1	0	-0.1	0.2	0.1	0.1	0.2	0	0	0.2	0.1	0
Pancreatic alpha-amylase OS=Rattus norvegicus GN=Amy2 PE=2 SV=2	P00689	57 kDa	0.5	0.22	[0,0]	0.2	-0.3	0.1	0.1	-0.2	0.1	0.1	-0.3	0.1	0.2	0.3	0.4	0.2	0.1	0.3	0.2	0.2	0.3
Quinone oxidoreductase OS=Rattus norvegicus GN=Cryz PE=2 SV=1	Q6AYT0	35 kDa	0.5	-0.01	[0,0]	-0.1	-0.1	0.2	0	0.2	-0.1	0	0	0.1	-0.3	-0.5	-0.2	0.6	1.4	0.9	0	-0.1	0.1
Apolipoprotein A-IV OS=Rattus norvegicus GN=Apoa4 PE=2 SV=2	P02651	44 kDa	0.5	0.05	[0,0]	-0.1	0.2	0	-0.1	0.2	0	-0.2	0.2	0	-0.1	0.3	0.1	-0.1	0.2	0.1	-0.2	0.2	0
Collagen alpha-2(I) chain OS=Rattus norvegicus GN=Col1a2 PE=1 SV=3	P02466	130 kDa	0.5	0.14	[0,0]	0	-0.2	0.2	0	-0.2	0.2	0	-0.2	0.3	0.1	0.1	0.4	0	0.1	0.4	-0.1	-0.1	0.3
Extracellular superoxide dismutase [Cu-Zn] OS=Rattus norvegicus GN=Sod3 PE=1 SV=2	Q08420	27 kDa	0.5	0.08	[0,0]	0	0	0	0	0	0	0	0	0	0.2	-0.1	0.1	0.1	-0.2	0.1	0.2	-0.2	0.1
Fibrinogen-like protein 1 OS=Rattus norvegicus GN=Fgl1 PE=2 SV=1	Q5M8C6	36 kDa	0.5	0	[0,0]	-0.2	0.1	0.1	-0.2	0.1	0.1	-0.2	0.1	0.2	0	-0.6	0.4	0	-0.7	0.4	0	-0.7	0.4
Klotho OS=Rattus norvegicus GN=Kl PE=1 SV=1	Q9Z2Y9	117 kDa	0.5	0.03	[0,0]	0.1	-0.2	0.1	0.1	-0.2	0	0	-0.2	0.1	0	-0.1	0.2	-0.1	0	0.1	0	0	0.2
Profilin-1 OS=Rattus norvegicus GN=Pfn1 PE=1 SV=2	P62963	15 kDa	0.5	-0.04	[0,0]	0.1	-0.2	0.1	0.2	-0.3	0.1	0.1	0	-0.1	0.5	-0.4	-0.1	0.4	-0.6	0	0.6	-0.2	-0.3
Gastricsin OS=Rattus norvegicus GN=Pgc PE=1 SV=1	P04073	43 kDa	0.5	-0.02	[0,0]	0.1	-0.5	0.3	-0.1	-0.4	0.4	0.1	-0.7	0.5	-0.1	-0.1	0.2	-0.1	-0.3	0.2	-0.1	-0.1	0.4
Phosphotriesterase-related protein OS=Rattus norvegicus GN=Pter PE=2 SV=2	Q63530	39 kDa	0.5	-0.01	[0,0]	0	0	0	0	0.1	0	0	-0.1	0.1	0	-0.2	0	0.1	-0.2	0	0.1	-0.1	0.1
CD59 glycoprotein OS=Rattus norvegicus GN=Cd59 PE=1 SV=2	P27274	14 kDa	0.5	0	[0,0]	0	-0.1	0.1	0	-0.1	0.1	0	-0.1	0.1	0.1	-0.1	0.1	0	-0.2	0	0.1	-0.1	0
Cluster of Isocitrate dehydrogenase [NADP] cytoplasmic OS=Rattus norvegicus GN=Idh1 PE=1 SV=1 (P41562)	P41562 [2]	47 kDa	0.5	0.14	[0,0]	0	-0.4	0.5	0	-0.5	0.5	0	-0.6	0.6	0.3	-0.5	0.4	0.3	-0.6	0.4	0.2	-0.7	0.2
Latent-transforming growth factor beta-binding protein 1 OS=Rattus norvegicus GN=Ltbp1 PE=1 SV=1	Q00918	187 kDa	0.5	0	[0,0]	0	-0.3	0.3	-0.1	0	0.2	0	-0.2	0.2	0.1	-0.1	0.2	0	-0.3	0	0.2	-0.2	0.1
Phospholipase D3 OS=Rattus norvegicus GN=Pld3 PE=2 SV=1	Q5FVH2	54 kDa	0.5	0.01	[0,0]	0.1	-0.1	0	0.1	-0.1	0	0.1	0	0	0.2	-0.1	0.1	0	-0.1	0	0	0	0
Latrophilin-1 OS=Rattus norvegicus GN=Lphn1 PE=1 SV=1	O88917	167 kDa	0.5	-0.02	[0,0]	-0.1	-0.3	0.4	0	-0.4	0.3	0	-0.4	0.3	-0.1	-0.4	0.2	-0.1	-0.5	-0.1	-0.1	-0.5	0.1
Obscurin-like protein 1 OS=Rattus norvegicus GN=Obsl1 PE=2 SV=3	D3ZZ80	197 kDa	0.3	-0.25	[0,0]	0.1	-0.2	0.1	0.2	-0.1	-0.2	0	0	0	-0.8	-0.8	-0.5	-0.2	0	-0.1	0.2	-0.2	0.5
Histone H1.4 OS=Rattus norvegicus GN=Hist1h1e PE=1 SV=3	P15865	21 kDa	0.44	0.2	[0,1]	0.7	-0.2	-0.1	0.6	-0.2	-0.1	0.4	-0.2	-0.1	2	0.3	0.1	2.1	0.1	0	3	-0.1	0.1
Sodium/calcium exchanger 3 OS=Rattus norvegicus GN=Slc8a3 PE=2 SV=1	P70549	103 kDa	0.002	-0.47	[0,-1]	-0.1	-0.1	0.2	-0.2	-0.1	0.3	-0.1	-0.1	0.2	-0.4	-0.6	-0.4	-0.3	-0.2	-0.1	-0.8	-1.5	-0.6
Placenta-expressed transcript 1 protein OS=Rattus norvegicus GN=Plet1 PE=2 SV=1	Q5HZW7	27 kDa	0.008	-0.3	[0,0]	-0.1	-0.2	0.3	-0.1	-0.1	0.2	-0.1	-0.1	0.2	-0.4	-0.2	-0.4	-0.4	-0.3	-0.4	-0.3	0.5	-0.4
Intestinal mucin-like protein (Fragment) OS=Rattus norvegicus PE=2 SV=1	P98089	91 kDa	0.008	1.1	[0,1]	-0.1	1	-0.3	-0.2	0.4	-0.1	-0.2	0.8	-0.2	1.7	1.4	-0.2	1.4	0.7	0.5	1.9	1.2	0.1
Cytochrome b5 OS=Rattus norvegicus GN=Cyb5a PE=1 SV=2	P00173	15 kDa	0.027	0.31	[0,0]	-0.1	0.4	-0.3	0	0	0	-0.1	0.3	-0.2	0.4	0.4	0.5	0.2	0	-0.3	0.4	0.5	0.5
SPARC OS=Rattus norvegicus GN=Sparc PE=1 SV=4	P16975	34 kDa	0.053	-0.31	[0,0]	No data	No data	No data	-0.1	-0.1	0.3	No data	No data	No data	No data	No data	No data	-0.4	-0.5	-0.2	No data	No data	No data
Charged multivesicular body protein 4c OS=Rattus norvegicus GN=Chmp4c PE=2 SV=1	Q569C1	26 kDa	0.058	-0.24	[0,0]	No data	No data	No data	-0.1	0	0.1	-0.3	0.6	-0.1	No data	No data	No data	-0.4	-0.5	-0.2	0.2	0	-0.1
Mucin-2 (Fragment) OS=Rattus norvegicus GN=Muc2 PE=1 SV=1	Q62635	166 kDa	0.085	0.56	[0,1]	-0.5	0.6	0	-0.5	0.8	-0.1	-0.4	1	-0.2	2.4	0.4	-0.2	2.7	0.5	-0.1	1.8	0.7	-0.3
Catechol O-methyltransferase OS=Rattus norvegicus GN=Comt PE=1 SV=2	P22734	30 kDa	0.089	0.31	[0,0]	No data	No data	No data	No data	No data	No data	0.1	0.2	-0.4	No data	No data	No data	No data	No data	No data	0.4	0.5	0
Deleted in malignant brain tumors 1 protein OS=Rattus norvegicus GN=Dmbt1 PE=1 SV=1	Q8CIZ5	156 kDa	0.092	0.21	[0,0]	-0.2	0.2	0	-0.3	0.1	0.2	-0.2	0.9	-0.3	-0.2	0.3	0.4	-0.1	0	0.1	0.7	0.9	0.9
Kinesin heavy chain isoform 5A OS=Rattus norvegicus GN=Kif5a PE=1 SV=1	Q6QLM7	117 kDa	0.12	0.21	[0,0]	-0.1	0.2	-0.1	-0.8	0.4	0.1	-0.2	0.6	-0.1	-0.1	0	0.1	0.6	1	1.2	0.3	-0.1	0
Alpha-actinin-1 OS=Rattus norvegicus GN=Actn1 PE=1 SV=1	Q9Z1P2	103 kDa	0.17	0.06	[0,0]	-0.3	0.1	0.1	-0.2	0.1	0.2	-0.3	0.5	0	-0.1	-0.6	0.1	-0.1	-0.4	-0.1	0.7	0.3	0.9
Protein OS-9 OS=Rattus norvegicus GN=Os9 PE=1 SV=1	Q5RKH6	75 kDa	0.22	0.24	[0,0]	No data	No data	No data	-0.3	0	0.2	-0.3	0.9	0	No data	No data	No data	-0.3	0.1	0.3	1.1	1	0.5
Low-density lipoprotein receptor-related protein 4 OS=Rattus norvegicus GN=Lrp4 PE=2 SV=2	Q9QYP1	212 kDa	0.27	0.13	[0,0]	-0.5	0.4	0.1	-0.2	0.3	0	-0.4	0.3	0.1	0.1	0.7	0.4	0.1	0.5	0.7	-0.4	1	0.3
cAMP-dependent protein kinase catalytic subunit alpha OS=Rattus norvegicus GN=Prkaca PE=1 SV=2	P27791 (+1)	41 kDa	0.28	0.27	[0,0]	-0.2	0.4	0.2	No data	No data	No data	No data	No data	No data	0.6	0.2	0.8	No data	No data	No data	No data	No data	No data
Sodium/glucose cotransporter 2 OS=Rattus norvegicus GN=Slc5a2 PE=2 SV=1	P53792	73 kDa	0.3	-0.37	[0,0]	-0.1	0	0.1	0.1	0	0	0	-0.1	0.1	-0.2	-0.3	0	-0.5	-0.4	-0.5	-0.5	-0.5	-0.6
Twinfilin-1 OS=Rattus norvegicus GN=Twf1 PE=2 SV=1	Q5RJR2	40 kDa	0.3	0.21	[0,0]	-0.1	0.2	-0.1	-0.1	0.2	-0.1	-0.2	1	-0.3	0.8	0	0.3	0.7	0	0.2	0.4	-0.7	-0.5
Putative phospholipase B-like 1 OS=Rattus norvegicus GN=Plbd1 PE=2 SV=1	Q5U2V4	63 kDa	0.34	0.48	[0,0]	-0.2	0.2	0	-0.7	0.5	0	-0.2	0.3	-0.1	0.3	0.7	0.5	0.3	-0.1	0.6	0.5	0.8	0.4
Argininosuccinate lyase OS=Rattus norvegicus GN=Asl PE=2 SV=1	P20673	52 kDa	0.34	0.07	[0,0]	0	-0.1	0.1	0	0	0	0	-0.2	0.3	0.2	-0.1	0	0	-0.4	-0.1	0.7	0.3	1.1
Protein bassoon OS=Rattus norvegicus GN=Bsn PE=1 SV=3	O88778	418 kDa	0.4	0.43	[0,1]	-0.3	0.4	0	-0.2	-0.1	0.5	-0.3	0	0.3	0.6	1.1	1.8	0	0	0.5	0.2	0.1	0.8
Beta-enolase OS=Rattus norvegicus GN=Eno3 PE=1 SV=3	P15429	47 kDa	0.4	0.43	[0,1]	-0.1	0.5	-0.2	-0.3	0.3	0	No data	No data	No data	1.8	1.4	0.3	3.7	-0.1	-0.1	No data	No data	No data
Peflin OS=Rattus norvegicus GN=Pef1 PE=2 SV=1	Q641Z8	30 kDa	0.41	0.78	[0,1]	-0.2	0.1	0.1	-0.3	0.5	-0.1	-0.3	0.5	-0.1	-0.7	0.1	0.3	1.2	1.5	1.7	1.3	1.7	1.7
Mucosal pentraxin OS=Rattus norvegicus GN=Mptx PE=2 SV=1	Q6TA48	24 kDa	0.42	0.18	[0,0]	-0.4	0.8	-0.1	-0.1	0.4	-0.2	-0.6	0.6	-0.1	1.9	0.1	0	1	0.1	0	1.7	-0.3	-0.1
L-asparaginase OS=Rattus norvegicus GN=Asrgl1 PE=1 SV=1	Q8VI04	34 kDa	0.46	-0.08	[0,0]	-0.3	0.2	0.1	-0.2	0.1	0.1	-0.2	0.1	0	0.3	0.6	0.6	-0.5	-0.1	-0.2	-0.2	-0.1	-0.1
Cluster of Keratin, type I cytoskeletal 42 OS=Rattus norvegicus GN=Krt42 PE=2 SV=1 (Q6IFU7)	Q6IFU7 [5]	50 kDa	0.48	-0.27	[0,0]	1.1	-0.7	-0.2	1.6	-0.7	-0.2	1.2	-0.5	-0.1	-0.4	0.2	-0.6	-0.2	0.3	-0.5	-0.1	0.4	-0.3
Omega-amidase NIT2 OS=Rattus norvegicus GN=Nit2 PE=1 SV=1	Q497B0	31 kDa	0.49	-0.03	[0,0]	0.1	0	-0.1	-0.2	0.7	-0.3	0	0	0	0.1	0	-0.1	0.5	0.8	0.4	-0.2	-0.2	-0.2
Aspartoacylase OS=Rattus norvegicus GN=Aspa PE=1 SV=2	Q9R1T5	35 kDa	0.52	-0.08	[0,0]	-0.3	0	0.3	0	0	0	No data	No data	No data	-0.2	-0.6	0.3	0.3	0	-0.1	No data	No data	No data
Guanylin OS=Rattus norvegicus GN=Guca2a PE=1 SV=1	P28902	13 kDa	0.53	-0.17	[0,0]	-0.1	0.3	-0.1	-0.2	0.3	0	-0.3	-0.1	0.5	-0.5	0.6	0	-0.4	0.8	0	-1.8	-0.7	0.7
Integral membrane protein 2C OS=Rattus norvegicus GN=Itm2c PE=2 SV=1	Q5PQL7	30 kDa	0.56	-0.09	[0,0]	No data	No data	No data	0	0	0	No data	No data	No data	No data	No data	No data	-0.3	0.3	-0.2	No data	No data	No data
Keratin, type II cytoskeletal 6A OS=Rattus norvegicus GN=Krt6a PE=1 SV=1	Q4FZU2	59 kDa	0.6	0.27	[0,0]	1.5	-0.2	-0.3	0.4	-0.1	0	1.4	-0.3	-0.2	0.1	0.3	0.1	0.4	0.7	0.4	0.2	0.4	0
Spastin OS=Rattus norvegicus GN=Spast PE=2 SV=1	B2RYN7	63 kDa	0.73	0.05	[0,0]	-0.2	0.3	0	No data	No data	No data	No data	No data	No data	-0.3	0.2	-0.1	No data	No data	No data	No data	No data	No data
Endoplasmic reticulum aminopeptidase 1 OS=Rattus norvegicus GN=Erap1 PE=2 SV=2	Q9JJ22	106 kDa	0.74	0	[0,0]	-0.2	0.6	0	-0.4	1.3	-0.1	-0.3	1.4	-0.2	0	0.1	-0.3	0.1	0	-0.2	0.3	0.1	-0.1
Alpha-aminoadipic semialdehyde dehydrogenase (Fragment) OS=Rattus norvegicus GN=Aldh7a1 PE=1 SV=1	Q64057	25 kDa	0.75	0.13	[0,0]	0	-0.9	0.6	-0.1	0.9	0	-0.1	0.9	0	-1.1	0.3	1.7	0.2	0.3	0	0.2	0.4	0.1
Ribosyldihydronicotinamide dehydrogenase [quinone] OS=Rattus norvegicus GN=Nqo2 PE=1 SV=3	Q6AY80	26 kDa	0.77	0.03	[0,0]	-0.1	0.3	-0.2	0	0.1	-0.1	-0.1	0.2	-0.1	-0.1	0.6	0.1	-0.1	-0.2	0.1	0.1	0.6	0
Glycogen phosphorylase, brain form (Fragment) OS=Rattus norvegicus GN=Pygb PE=1 SV=3	P53534	96 kDa	0.81	0.15	[0,0]	0	0	0.1	0.1	-0.2	0.4	0.3	-0.1	-0.2	0.2	0.3	0.2	-0.1	-0.5	-0.1	0.7	0.5	0.2
Ciliary neurotrophic factor receptor subunit alpha OS=Rattus norvegicus GN=Cntfr PE=2 SV=2	Q08406	41 kDa	0.87	-0.04	[0,0]	-0.1	-0.1	0.1	0	-0.2	0.2	-0.1	-0.2	0.3	0	-0.1	0.1	0.1	-0.2	-1.3	-0.1	-0.4	0.1
Melanoma-derived growth regulatory protein OS=Rattus norvegicus GN=Mia PE=2 SV=2	Q62946	15 kDa	0.88	0.13	[0,0]	No data	No data	No data	-0.2	0.5	-0.1	-0.3	1.7	-0.2	No data	No data	No data	-0.2	0.1	0.1	0.5	0.3	0.2
Neurexin-3-alpha OS=Rattus norvegicus GN=Nrxn3 PE=1 SV=1	Q07310	174 kDa	0.9	-0.11	[0,0]	0	0.1	-0.1	0	-0.1	0.1	No data	No data	No data	-0.1	-0.5	-0.4	0	-0.1	0.2	No data	No data	No data
CMRF35-like molecule 8 OS=Rattus norvegicus GN=Cd300a PE=2 SV=1	A2TGX5	34 kDa	0.95	-0.29	[-1,-1]	0.1	0.4	-3	0.1	0.5	-3.1	0.2	0.3	-2.5	0.1	-0.3	-2.4	0.1	-0.3	-2.5	0.1	-0.1	-2
Cluster of Serine/threonine-protein phosphatase 2B catalytic subunit alpha isoform OS=Rattus norvegicus GN=Ppp3ca PE=1 SV=1 (P63329)	P63329	59 kDa	0	0	[0,0]	No data	No data	No data	No data	No data	No data	No data	No data	No data	No data	No data	No data	No data	No data	No data	No data	No data	No data
